# Supplementary material for: The Bioinformatics-Based Analysis Identifies 7 Immune-Related Genes as Prognostic Biomarkers for Colon Cancer
Source: Front Oncol. 2021 Nov 26;11:726701. doi: 10.3389/fonc.2021.726701 (PMC8663025; doi:10.3389/fonc.2021.726701)
Supplement: Supplementary file 1 [file DataSheet_1.csv]

	times	status	Age	Gender	pT_stage	pN_stage	pTNM_stage	time
TCGA-3L-AA1B-01	475	0	61	F	T2	N0	I	475
TCGA-4T-AA8H-01	385	0	42	F	T3	N0	II	385
TCGA-A6-2672-01	1419	0	82	F	T3	N1	III	1419
TCGA-A6-2675-01	1321	0	78	M	T3	N0	II	1321
TCGA-A6-2676-01	1305	0	75	F	T4	N0	II	1305
TCGA-A6-2678-01	1286	0	43	F	T3	N1	III	1286
TCGA-A6-2679-01	1366	0	73	F	T3	N0	II	1366
TCGA-A6-2680-01	1068	0	72	F	T3	N0	II	1068
TCGA-A6-2681-01	1150	1	73	F	T3	N0	II	1150
TCGA-A6-2686-01	1126	0	81	F	T3	N0	II	1126
TCGA-A6-3810-01	1111	0	62	M	T3	N0	II	1111
TCGA-A6-4107-01	987	0	57	F	T3	N1	III	987
TCGA-A6-5656-01	1001	0	74	M	T2	N0	I	1001
TCGA-A6-5657-01	962	0	65	M	T3	N1	III	962
TCGA-A6-5659-01	926	0	82	M	T2	N0	I	926
TCGA-A6-5660-01	888	0	73	M	T3	N2	III	888
TCGA-A6-5661-01	1020	0	80	F	T3	N0	II	1020
TCGA-A6-5666-01	509	1	78	M	T4	N0	II	509
TCGA-A6-5667-01	887	0	40	F	T3	N1	III	887
TCGA-A6-6137-01	824	0	55	M	T3	N1	III	824
TCGA-A6-6140-01	734	0	62	M	T3	N0	II	734
TCGA-A6-6649-01	735	0	66	M	T3	N1	III	735
TCGA-A6-6653-01	742	0	82	M	T2	N0	I	742
TCGA-A6-6654-01	726	0	65	F	T3	N1	III	726
TCGA-A6-6780-01	612	0	74	M	T3	N0	II	612
TCGA-A6-6781-01	598	0	43	M	T4	N1	III	598
TCGA-A6-6782-01	617	0	82	M	T4	N0	II	617
TCGA-A6-A56B-01	1678	1	57	M	T3	N1	III	1678
TCGA-A6-A5ZU-01	293	0	59	M	T3	N1	III	293
TCGA-AA-3495-01	1127	0	79	M	T2	N0	I	1127
TCGA-AA-3502-01	1065	0	73	M	T2	N0	I	1065
TCGA-AA-3509-01	1915	0	54	F	T3	N0	II	1915
TCGA-AA-3510-01	1946	0	70	M	T3	N0	II	1946
TCGA-AA-3511-01	59	1	64	M	T4	N0	II	59
TCGA-AA-3517-01	821	1	60	M	T3	N0	II	821
TCGA-AA-3519-01	276	0	63	M	T3	N1	III	276
TCGA-AA-3522-01	1127	0	67	M	T3	N0	II	1127
TCGA-AA-3524-01	1096	0	85	M	T3	N0	II	1096
TCGA-AA-3526-01	580	0	57	M	T2	N0	I	580
TCGA-AA-3530-01	580	0	80	M	T2	N0	I	580
TCGA-AA-3531-01	1035	0	75	F	T3	N0	II	1035
TCGA-AA-3534-01	882	0	78	F	T3	N0	II	882
TCGA-AA-3538-01	791	0	54	F	T2	N0	I	791
TCGA-AA-3542-01	395	0	69	M	T3	N2	III	395
TCGA-AA-3544-01	426	0	68	M	T2	N0	I	426
TCGA-AA-3548-01	1034	0	71	F	T3	N2	III	1034
TCGA-AA-3549-01	639	0	69	M	T2	N0	I	639
TCGA-AA-3552-01	122	1	85	M	T3	N2	III	122
TCGA-AA-3553-01	730	0	61	F	T2	N0	I	730
TCGA-AA-3554-01	546	0	62	F	T3	N0	II	546
TCGA-AA-3555-01	91	1	81	F	T3	N0	II	91
TCGA-AA-3560-01	608	0	72	F	T3	N2	III	608
TCGA-AA-3561-01	424	0	72	M	T3	N0	II	424
TCGA-AA-3655-01	1856	0	68	M	T3	N0	II	1856
TCGA-AA-3660-01	2375	0	51	F	T3	N0	II	2375
TCGA-AA-3663-01	212	0	42	M	T3	N0	II	212
TCGA-AA-3667-01	426	0	36	F	T2	N0	I	426
TCGA-AA-3673-01	1522	0	53	F	T3	N0	II	1522
TCGA-AA-3675-01	1431	0	84	M	T3	N0	II	1431
TCGA-AA-3678-01	1430	0	60	F	T2	N1	III	1430
TCGA-AA-3681-01	182	0	77	F	T3	N1	III	182
TCGA-AA-3685-01	1127	0	69	M	T3	N0	II	1127
TCGA-AA-3710-01	821	0	80	F	T3	N0	II	821
TCGA-AA-3812-01	762	1	82	F	T3	N0	II	762
TCGA-AA-3815-01	1005	0	65	F	T3	N0	II	1005
TCGA-AA-3819-01	761	0	41	F	T3	N0	II	761
TCGA-AA-3831-01	547	0	66	M	T3	N0	II	547
TCGA-AA-3833-01	485	0	63	F	T3	N0	II	485
TCGA-AA-3837-01	1186	0	67	M	T3	N0	II	1186
TCGA-AA-3841-01	1124	0	66	M	T3	N0	II	1124
TCGA-AA-3842-01	396	1	51	M	T2	N1	III	396
TCGA-AA-3854-01	1096	0	71	F	T2	N0	I	1096
TCGA-AA-3858-01	945	0	67	M	T2	N0	I	945
TCGA-AA-3860-01	945	0	53	F	T3	N1	III	945
TCGA-AA-3861-01	914	0	72	M	T3	N0	II	914
TCGA-AA-3862-01	914	0	82	M	T3	N0	II	914
TCGA-AA-3864-01	1612	0	71	M	T3	N0	II	1612
TCGA-AA-3866-01	518	0	78	F	T2	N0	I	518
TCGA-AA-3877-01	943	0	83	F	T1	N0	I	943
TCGA-AA-3947-01	1004	0	60	F	T4	N0	II	1004
TCGA-AA-3949-01	791	0	87	F	T3	N1	III	791
TCGA-AA-3950-01	730	0	79	F	T3	N0	II	730
TCGA-AA-3955-01	638	0	38	M	T2	N2	III	638
TCGA-AA-3968-01	669	0	55	F	T2	N0	I	669
TCGA-AA-3970-01	1096	0	65	M	T3	N0	II	1096
TCGA-AA-3971-01	489	0	58	M	T3	N1	III	489
TCGA-AA-3975-01	1036	0	80	M	T2	N0	I	1036
TCGA-AA-3976-01	791	0	70	M	T2	N1	III	791
TCGA-AA-3979-01	730	0	84	M	T3	N0	II	730
TCGA-AA-3980-01	822	0	89	F	T2	N0	I	822
TCGA-AA-3986-01	580	0	73	M	T2	N0	I	580
TCGA-AA-3994-01	822	0	69	M	T3	N1	III	822
TCGA-AA-A004-01	424	0	76	M	T3	N0	II	424
TCGA-AA-A00D-01	578	0	70	M	T2	N0	I	578
TCGA-AA-A00E-01	913	0	65	M	T3	N0	II	913
TCGA-AA-A00L-01	1157	0	66	M	T3	N0	II	1157
TCGA-AA-A00Q-01	1278	0	66	F	T4	N1	III	1278
TCGA-AA-A00U-01	518	0	50	M	T3	N1	III	518
TCGA-AA-A00Z-01	669	0	70	M	T3	N0	II	669
TCGA-AA-A010-01	1064	0	46	F	T4	N0	II	1064
TCGA-AA-A017-01	457	0	57	F	T3	N0	II	457
TCGA-AA-A01G-01	365	0	63	M	T3	N0	II	365
TCGA-AA-A01I-01	943	0	76	M	T2	N0	I	943
TCGA-AA-A01K-01	943	0	74	F	T3	N2	III	943
TCGA-AA-A01T-01	1005	0	63	F	T3	N1	III	1005
TCGA-AA-A024-01	1188	0	81	M	T3	N0	II	1188
TCGA-AA-A029-01	1581	0	67	M	T3	N0	II	1581
TCGA-AA-A02W-01	1005	1	73	F	T2	N0	I	1005
TCGA-AA-A02Y-01	1216	0	73	M	T2	N0	I	1216
TCGA-AA-A03J-01	1246	0	65	F	T2	N0	I	1246
TCGA-AD-5900-01	370	0	67	M	T2	N0	I	370
TCGA-AD-6548-01	650	0	81	F	T2	N0	I	650
TCGA-AD-6888-01	343	1	73	M	T3	N1	III	343
TCGA-AD-6889-01	1516	1	76	M	T3	N0	II	1516
TCGA-AD-6895-01	763	0	84	M	T3	N1	III	763
TCGA-AD-6899-01	176	0	84	M	T4	N2	III	176
TCGA-AD-6965-01	648	1	62	M	T4	N2	III	648
TCGA-AD-A5EK-01	500	0	51	M	T2	N0	I	500
TCGA-AY-6197-01	652	0	60	M	T3	N0	II	652
TCGA-AY-6386-01	542	0	66	F	T3	N1	III	542
TCGA-AY-A54L-01	396	1	74	F	T2	N0	I	396
TCGA-AY-A69D-01	543	0	55	F	T3	N0	II	543
TCGA-AY-A71X-01	588	0	54	F	T2	N0	I	588
TCGA-AZ-4308-01	3324	0	47	F	T3	N1	III	3324
TCGA-AZ-4313-01	2310	0	51	F	T1	N0	I	2310
TCGA-AZ-5407-01	2683	0	51	F	T1	N0	I	2683
TCGA-AZ-6598-01	1503	0	77	F	T3	N0	II	1503
TCGA-AZ-6599-01	206	0	72	M	T2	N0	I	206
TCGA-CA-5254-01	386	0	42	F	T3	N0	II	386
TCGA-CA-5255-01	376	0	45	M	T3	N0	II	376
TCGA-CA-5256-01	379	0	54	F	T3	N0	II	379
TCGA-CA-5796-01	377	0	52	F	T3	N0	II	377
TCGA-CA-5797-01	383	0	56	M	T3	N0	II	383
TCGA-CA-6715-01	383	0	63	M	T3	N1	III	383
TCGA-CA-6716-01	371	0	65	M	T3	N0	II	371
TCGA-CA-6717-01	388	0	57	M	T3	N0	II	388
TCGA-CA-6718-01	207	1	46	M	T3	N0	II	207
TCGA-CK-4948-01	4502	0	45	F	T3	N1	III	4502
TCGA-CK-4950-01	2599	0	68	F	T3	N1	III	2599
TCGA-CK-5912-01	1493	0	81	M	T2	N0	I	1493
TCGA-CK-5913-01	1561	0	58	F	T3	N0	II	1561
TCGA-CK-6747-01	2523	0	87	F	T3	N0	II	2523
TCGA-CM-4743-01	701	0	69	M	T3	N0	II	701
TCGA-CM-4744-01	609	0	69	M	T2	N0	I	609
TCGA-CM-4746-01	1126	0	61	M	T2	N0	I	1126
TCGA-CM-4748-01	792	0	53	M	T4	N1	III	792
TCGA-CM-4750-01	244	0	34	F	T1	N1	III	244
TCGA-CM-4751-01	822	0	62	M	T3	N1	III	822
TCGA-CM-4752-01	396	0	58	M	T3	N0	II	396
TCGA-CM-5341-01	884	0	82	F	T2	N1	III	884
TCGA-D5-5540-01	1706	0	73	M	T3	N0	II	1706
TCGA-D5-5541-01	1701	0	63	M	T3	N1	III	1701
TCGA-D5-6534-01	1316	0	62	F	T3	N0	II	1316
TCGA-F4-6460-01	313	1	51	F	T3	N1	III	313
TCGA-F4-6463-01	1087	0	51	M	T3	N0	II	1087
TCGA-F4-6569-01	1087	0	60	M	T2	N0	I	1087
TCGA-F4-6703-01	1456	0	64	M	T3	N0	II	1456
TCGA-F4-6805-01	1047	0	58	F	T3	N0	II	1047
TCGA-F4-6806-01	336	1	59	F	T2	N0	I	336
TCGA-F4-6807-01	1309	0	51	F	T3	N2	III	1309
TCGA-F4-6808-01	1024	0	54	F	T1	N0	I	1024
TCGA-F4-6854-01	16	0	77	F	T3	N0	II	16
TCGA-F4-6855-01	1442	0	70	F	T3	N0	II	1442
TCGA-F4-6856-01	1074	0	45	M	T2	N0	I	1074
TCGA-G4-6293-01	4051	0	49	F	T3	N1	III	4051
TCGA-G4-6309-01	2176	1	40	F	T3	N1	III	2176
TCGA-G4-6310-01	1935	0	69	M	T3	N1	III	1935
TCGA-G4-6627-01	1003	1	84	M	T3	N0	II	1003
TCGA-G4-6628-01	2424	0	78	M	T2	N0	I	2424
TCGA-NH-A50T-01	553	0	68	F	T3	N0	II	553
TCGA-NH-A50V-01	588	0	69	M	T3	N2	III	588
TCGA-NH-A5IV-01	588	0	90	F	T3	N0	II	588
TCGA-QG-A5YV-01	1301	0	64	F	T4	N1	III	1301
TCGA-QG-A5YW-01	896	0	55	F	T3	N2	III	896
TCGA-QG-A5YX-01	1003	0	61	F	T3	N0	II	1003
TCGA-QG-A5Z2-01	952	0	61	M	T2	N0	I	952
TCGA-QL-A97D-01	666	0	84	F	T2	N0	I	666
TCGA-SS-A7HO-01	506	1	44	F	T4	N0	II	506
TCGA-T9-A92H-01	81	1	82	M	T3	N0	II	81
TCGA-WS-AB45-01	2130	0	52	F	T3	N0	II	2130
