# Supplementary material for: The Bioinformatics-Based Analysis Identifies 7 Immune-Related Genes as Prognostic Biomarkers for Colon Cancer
Source: Front Oncol. 2021 Nov 26;11:726701. doi: 10.3389/fonc.2021.726701 (PMC8663025; doi:10.3389/fonc.2021.726701)
Supplement: Supplementary file 3 [file Table_2.xlsx]

## Sheet: Sheet1
	logFC	AveExpr	t	P.Value	adj.P.Val	B
OTOP2	-5.90973	0.781403	-55.3205	1.47585e-214	2.48017e-210	479.474
VSTM2A	-1.74759	0.261869	-41.854	4.90011e-165	4.11732e-161	366.499
BEST4	-5.21348	1.81352	-35.7042	2.72711e-139	1.52764e-135	307.588
SLC30A10	-2.78212	0.463723	-35.0135	2.85255e-136	1.19843e-132	300.673
GLP2R	-2.16765	0.653836	-34.0465	5.312e-132	1.78536e-128	290.893
CA7	-5.76353	1.86911	-33.6147	4.44296e-130	1.2444e-126	286.489
CDH3	4.83584	5.09668	33.5522	8.44825e-130	2.02818e-126	285.849
DAO	-1.61615	0.220364	-32.975	3.26319e-127	6.85473e-124	279.922
RXRG	-1.33772	0.2953	-32.0512	4.88827e-123	9.12749e-120	270.354
TEX11	-1.91345	0.535497	-31.315	1.11527e-119	1.87422e-116	262.658
SLC25A34	-2.95365	1.22352	-31.2037	3.60777e-119	5.51168e-116	261.489
RERGL	-2.65626	0.497436	-31.014	2.6777e-118	3.74989e-115	259.494
ABCA8	-2.85038	0.680321	-30.8753	1.16169e-117	1.50171e-114	258.033
PLP1	-2.9935	0.602273	-30.6766	9.55167e-117	1.14654e-113	255.936
BMP3	-4.09015	1.03318	-30.5798	2.67014e-116	2.99145e-113	254.913
ETV4	4.8833	6.05965	30.5225	4.90857e-116	5.15553e-113	254.307
GFRA2	-1.81416	0.554774	-30.4726	8.35038e-116	8.2546e-113	253.778
SCGN	-4.0255	1.14244	-29.4115	7.04744e-111	6.57956e-108	242.484
ASPA	-1.63372	0.435574	-29.3734	1.06207e-110	9.39369e-108	242.076
ENPP6	-1.10251	0.304894	-29.251	3.96094e-110	3.32818e-107	240.765
GCNT2	-2.36604	0.803605	-28.58	5.53146e-107	4.42649e-104	233.554
PRKG2	-2.21177	0.766696	-27.3609	3.18435e-101	2.43241e-98	220.346
SGCG	-1.12775	0.207597	-27.3247	4.7307e-101	3.4565e-98	219.952
FAM180B	-1.14638	0.19423	-27.2255	1.40011e-100	9.80368e-98	218.871
SPIB	-4.02906	1.42467	-27.1814	2.26849e-100	1.52488e-97	218.39
MYOC	-2.73764	0.469319	-27.0357	1.11945e-99	7.23554e-97	216.8
MTHFD1L	2.43035	4.80307	26.7328	3.10275e-98	1.93117e-95	213.492
MAMDC2	-3.40756	0.945262	-26.6283	9.78337e-98	5.87177e-95	212.348
TMIGD1	-6.58894	1.79924	-26.5846	1.5804e-97	9.15815e-95	211.87
CADM3	-3.36384	0.909158	-26.4144	1.02827e-96	5.57423e-94	210.005
TMEM72	-3.34434	1.13367	-26.1681	1.5488e-95	7.88715e-93	207.303
SCARA5	-4.39735	1.75602	-26.1143	2.8031e-95	1.38547e-92	206.712
PCSK2	-1.47828	0.214874	-26.0129	8.57091e-95	4.11526e-92	205.599
ABCG2	-3.74127	1.5348	-25.5922	8.94193e-93	4.17414e-90	200.97
CLEC3B	-3.93567	2.95294	-25.5414	1.56768e-92	7.12024e-90	200.41
VEGFD	-1.95949	0.452225	-25.4889	2.80063e-92	1.23854e-89	199.832
USP2	-3.08403	1.4767	-25.4518	4.22663e-92	1.82124e-89	199.423
UGT1A8	-3.20087	1.08463	-25.3378	1.49236e-91	6.26976e-89	198.166
ABCB11	-1.43952	0.247504	-25.2889	2.56359e-91	1.05076e-88	197.627
AMPD1	-2.09658	0.605455	-25.239	4.45811e-91	1.78378e-88	197.076
ELANE	-1.31865	0.357747	-25.1593	1.07807e-90	4.21324e-88	196.196
PHOX2B	-1.3098	0.22516	-25.1166	1.7315e-90	6.61315e-88	195.724
TMEM100	-2.64405	0.946655	-25.0491	3.65879e-90	1.36635e-87	194.979
PYY	-5.88654	1.70041	-24.6505	3.05296e-88	1.11532e-85	190.572
KRT80	4.34736	4.28179	24.648	3.13998e-88	1.12271e-85	190.544
HPSE2	-1.66943	0.572371	-24.5833	6.44345e-88	2.25588e-85	189.828
CA1	-7.28192	2.14506	-24.5009	1.60943e-87	5.51968e-85	188.916
GUCA2B	-6.93368	2.30608	-24.2766	1.95001e-86	6.42548e-84	186.431
SULT1A2	-3.05983	1.58716	-24.1474	8.21331e-86	2.60424e-83	184.998
SCN9A	-1.93763	0.645858	-24.117	1.15168e-85	3.58408e-83	184.661
CLDN1	4.35222	5.75637	23.7855	4.61925e-84	1.41139e-81	180.984
NFE2L3	2.7201	6.32077	23.7395	7.71675e-84	2.27509e-81	180.473
PRIMA1	-3.01289	0.775649	-23.665	1.76974e-83	5.12767e-81	179.646
MYOT	-1.44286	0.362296	-23.6419	2.29023e-83	6.52327e-81	179.389
PIRT	-1.78281	0.432063	-23.4033	3.27743e-82	9.17953e-80	176.738
GCG	-4.32586	1.05538	-23.3235	7.98373e-82	2.19945e-79	175.851
PI16	-3.76697	1.09981	-23.2744	1.38016e-81	3.7409e-79	175.306
TRIB3	3.59699	5.73581	23.0149	2.49882e-80	6.66551e-78	172.42
FEV	-1.78104	0.368554	-22.9403	5.74625e-80	1.50884e-77	171.591
SST	-4.47109	1.31481	-22.8639	1.34769e-79	3.48429e-77	170.742
AJUBA	2.48476	3.53237	22.7502	4.79854e-79	1.22181e-76	169.476
CLDN8	-4.47787	1.02102	-22.709	7.59905e-79	1.906e-76	169.018
NSG2	-1.78323	0.4418	-22.593	2.77658e-78	6.76237e-76	167.728
FOXQ1	5.01779	5.47185	22.5232	6.05376e-78	1.45333e-75	166.951
C2orf88	-3.36752	2.43379	-22.5007	7.77908e-78	1.84123e-75	166.701
NAP1L2	-1.87817	0.603103	-22.4944	8.34652e-78	1.9481e-75	166.631
ECRG4	-2.50796	0.698684	-22.4407	1.52053e-77	3.50034e-75	166.034
PDE6A	-1.78383	0.564804	-22.4111	2.11715e-77	4.80794e-75	165.704
CEMIP	4.35805	5.21082	22.1109	6.05267e-76	1.3562e-73	162.363
LYVE1	-3.53177	1.68288	-22.1022	6.67017e-76	1.4749e-73	162.267
TEAD4	2.31154	5.12813	22.087	7.90469e-76	1.72517e-73	162.097
ANGPTL7	-1.81818	0.376384	-22.0208	1.65517e-75	3.52091e-73	161.361
SCN7A	-2.38677	0.543212	-21.9431	3.94469e-75	8.28631e-73	160.496
TRIP13	2.28823	4.43417	21.7807	2.41844e-74	5.01751e-72	158.69
SH2D7	-2.02804	0.65251	-21.7106	5.2889e-74	1.0839e-71	157.91
PRPH	-1.92045	0.566738	-21.702	5.81998e-74	1.17837e-71	157.815
DMRTA1	-1.00356	0.26451	-21.5688	2.57521e-73	5.15196e-71	156.333
RSPO2	-1.99599	0.523256	-21.5045	5.28426e-73	1.04473e-70	155.617
TRPM6	-3.46204	1.6537	-21.4935	5.97539e-73	1.16763e-70	155.495
C6orf223	3.92651	4.35326	21.4581	8.86344e-73	1.71207e-70	155.102
GSTM5	-1.51491	0.699683	-21.3584	2.69821e-72	5.09477e-70	153.993
FAM107A	-2.62847	1.38126	-21.3564	2.75978e-72	5.15313e-70	153.97
HPGDS	-2.15956	1.09594	-21.3478	3.03661e-72	5.60771e-70	153.875
LIFR	-2.06866	0.878665	-21.3408	3.28232e-72	5.99559e-70	153.797
SLC51A	-2.90282	1.72637	-21.3394	3.3373e-72	6.03047e-70	153.781
ADH1B	-4.37128	1.52775	-21.3241	3.95581e-72	7.07207e-70	153.612
ADHFE1	-1.31774	0.588383	-21.3116	4.55098e-72	8.05044e-70	153.472
SLCO4A1	3.23816	5.421	21.225	1.19577e-71	2.09322e-69	152.51
PHLPP2	-2.07948	2.51161	-21.0298	1.05533e-70	1.82833e-68	150.34
SFRP1	-3.71752	1.26543	-20.9792	1.85486e-70	3.18071e-68	149.778
ENC1	2.18289	6.28754	20.9745	1.95452e-70	3.31775e-68	149.726
AQP8	-7.57366	3.03746	-20.9699	2.05757e-70	3.45775e-68	149.675
SLC4A4	-4.61151	2.17654	-20.9043	4.27766e-70	7.11744e-68	148.946
FXYD1	-1.61794	0.601206	-20.8248	1.03701e-69	1.70853e-67	148.064
GTF2IRD1	2.17181	4.94285	20.8095	1.23039e-69	2.00745e-67	147.893
ALPI	-3.65775	1.67314	-20.6857	4.88822e-69	7.89871e-67	146.519
TNFRSF12A	2.73441	6.26308	20.5019	3.78888e-68	6.06401e-66	144.479
PRSS22	3.57427	4.47427	20.4931	4.17699e-68	6.62211e-66	144.382
LRRN2	-2.90279	1.42762	-20.4732	5.21296e-68	8.18727e-66	144.161
ESM1	2.83066	2.77267	20.3617	1.80354e-67	2.80634e-65	142.925
GRIN2D	3.64529	4.10842	20.3554	1.93512e-67	2.98346e-65	142.855
CD177	-6.36111	2.88082	-20.2383	7.1151e-67	1.06758e-64	141.558
TNFRSF13B	-1.51695	0.515283	-20.184	1.30129e-66	1.93524e-64	140.956
P2RX2	-1.02837	0.221932	-20.1396	2.13345e-66	3.14496e-64	140.464
ATP1A2	-2.87451	0.803827	-20.1209	2.62387e-66	3.83427e-64	140.258
TNXB	-2.8997	1.27658	-20.0645	4.91579e-66	7.12154e-64	139.632
BRINP3	-2.75199	0.700493	-20.0536	5.54922e-66	7.90294e-64	139.512
CMA1	-2.49665	0.701116	-19.9902	1.1214e-65	1.58362e-63	138.811
SLC7A5	3.1136	6.59032	19.9734	1.35134e-65	1.89244e-63	138.625
GREM2	-3.52029	1.67338	-19.9298	2.19381e-65	3.04686e-63	138.142
BCHE	-2.56643	0.82272	-19.8942	3.25616e-65	4.48523e-63	137.749
MAL	-2.35267	1.08543	-19.8933	3.29224e-65	4.49805e-63	137.738
TMEM253	-2.20519	1.53707	-19.8856	3.58604e-65	4.85995e-63	137.653
PKIB	-3.93637	3.04857	-19.8201	7.41539e-65	9.96925e-63	136.929
ZNF575	-1.50836	2.09718	-19.7891	1.04635e-64	1.39555e-62	136.586
GRIK3	-1.15233	0.359771	-19.7845	1.10112e-64	1.45704e-62	136.535
LEXM	-1.00619	0.435203	-19.6648	4.15093e-64	5.44971e-62	135.214
IL6R	-2.49277	2.80626	-19.6285	6.20779e-64	8.08697e-62	134.813
CCN5	-2.28266	0.67431	-19.5423	1.61494e-63	2.07169e-61	133.86
TPH1	-1.93481	0.600475	-19.5146	2.19502e-63	2.77349e-61	133.555
RNF152	-2.17857	1.49088	-19.4817	3.16043e-63	3.96351e-61	133.192
SLC22A5	-1.40297	2.74882	-19.4467	4.65391e-63	5.79325e-61	132.806
ANO5	-1.9277	0.693324	-19.4265	5.81885e-63	7.19014e-61	132.584
GLTP	-1.36857	5.50991	-19.4142	6.67382e-63	8.18639e-61	132.447
C16orf89	-2.70257	1.10492	-19.3416	1.48993e-62	1.81437e-60	131.647
STMN2	-3.30671	1.77559	-19.267	3.40154e-62	4.0541e-60	130.825
HSD3B2	-2.95178	0.656799	-19.2555	3.86181e-62	4.57026e-60	130.699
LRP8	2.12985	2.76388	19.2289	5.18165e-62	6.08934e-60	130.406
BYSL	1.65943	5.41532	19.1747	9.43121e-62	1.10064e-59	129.809
SLCO4C1	-1.34729	0.392948	-19.1022	2.10257e-61	2.43681e-59	129.011
SEMA6D	-2.5659	1.79934	-18.8748	2.58547e-60	2.97595e-58	126.511
CBX8	1.60359	3.5497	18.8733	2.6272e-60	3.00341e-58	126.495
SCNN1B	-4.26697	2.24116	-18.8465	3.5305e-60	4.00878e-58	126.201
CWH43	-3.80128	1.54017	-18.8338	4.0624e-60	4.58179e-58	126.061
B3GALT1	-2.33949	0.972008	-18.833	4.09883e-60	4.59205e-58	126.052
CNTFR	-3.4889	1.2022	-18.8235	4.55143e-60	5.06535e-58	125.948
CDH19	-1.51111	0.360463	-18.7912	6.49277e-60	7.13143e-58	125.594
SLC6A19	-3.3719	0.894973	-18.7859	6.88063e-60	7.50838e-58	125.536
PEX26	-1.40433	3.55078	-18.7021	1.73233e-59	1.86614e-57	124.617
ACKR2	-1.15691	0.607156	-18.6911	1.95578e-59	2.09343e-57	124.496
CNR1	-1.57424	0.448425	-18.6607	2.73264e-59	2.90646e-57	124.163
CHGA	-5.66797	2.52363	-18.6578	2.82046e-59	2.98099e-57	124.131
MDFI	2.92943	3.82313	18.5105	1.42464e-58	1.49632e-56	122.518
DUSP14	1.84132	4.1622	18.506	1.49664e-58	1.56217e-56	122.469
UGT1A10	-3.44505	2.1488	-18.483	1.9284e-58	2.00042e-56	122.217
PDX1	3.50016	3.97577	18.4595	2.49519e-58	2.57249e-56	121.96
PLAC9	-2.2118	2.37086	-18.457	2.56421e-58	2.62754e-56	121.933
TMEM220	-2.31475	1.78367	-18.4075	4.4154e-58	4.49702e-56	121.392
DDX31	1.19134	3.63509	18.3776	6.13478e-58	6.21054e-56	121.064
NPY	-1.50222	0.427021	-18.3495	8.35187e-58	8.40438e-56	120.757
SORCS1	-1.18115	0.314812	-18.3174	1.18678e-57	1.18713e-55	120.407
ZMYND19	1.53084	5.1196	18.3168	1.19504e-57	1.18832e-55	120.4
MEP1B	-2.92846	1.0382	-18.2961	1.49874e-57	1.48155e-55	120.175
TMEM236	-3.56913	2.34993	-18.2922	1.56578e-57	1.53877e-55	120.131
RUVBL1	1.5002	4.93915	18.2592	2.24741e-57	2.19579e-55	119.771
TUBB4A	-1.51309	0.48405	-18.207	3.98199e-57	3.85706e-55	119.202
METTL1	1.51863	4.69548	18.2067	3.99363e-57	3.85706e-55	119.199
CLCA4	-6.75928	3.04653	-18.1977	4.41045e-57	4.23529e-55	119.1
CDKN2B	-3.09844	3.58019	-18.1759	5.59906e-57	5.34615e-55	118.862
ANAPC7	1.09688	4.76901	18.1593	6.71268e-57	6.33745e-55	118.682
EPOP	2.65984	3.30252	18.146	7.765e-57	7.28999e-55	118.536
CCL23	-2.20239	1.14652	-18.1279	9.46824e-57	8.83965e-55	118.339
SLC51B	-4.2481	3.71134	-18.0957	1.34601e-56	1.24284e-54	117.989
CDC25B	2.28027	6.60578	18.073	1.72713e-56	1.58603e-54	117.74
TINCR	-1.93211	0.769561	-18.0594	2.00312e-56	1.82948e-54	117.593
PDCD2L	1.64422	4.51688	18.0426	2.40825e-56	2.17584e-54	117.409
CA2	-5.18145	5.72969	-18.0245	2.93328e-56	2.63603e-54	117.213
ADGRL3	-1.07885	0.543504	-17.976	4.98466e-56	4.43213e-54	116.685
B4GALNT2	-4.1215	1.55255	-17.9685	5.40889e-56	4.78402e-54	116.604
ADCYAP1R1	-1.11049	0.252817	-17.9664	5.53552e-56	4.87039e-54	116.58
OGN	-3.65086	1.4132	-17.9465	6.87966e-56	6.02149e-54	116.364
AFF3	-1.14282	0.438034	-17.9356	7.74725e-56	6.74573e-54	116.246
S100A11	2.10462	10.6943	17.9126	9.96596e-56	8.58862e-54	115.995
ORC6	1.82213	3.46221	17.9014	1.12625e-55	9.65645e-54	115.873
UNC5C	-1.30568	0.854437	-17.8944	1.21554e-55	1.03691e-53	115.797
MRGBP	1.69891	5.38619	17.8799	1.4233e-55	1.20801e-53	115.64
PPM1H	2.14212	4.17076	17.8588	1.79245e-55	1.51367e-53	115.41
MRPL17	1.44973	6.30148	17.8489	1.99685e-55	1.67785e-53	115.303
KCNE2	-1.02961	0.43048	-17.8361	2.29566e-55	1.91934e-53	115.164
SLC17A4	-2.94796	1.8936	-17.8306	2.43969e-55	2.02965e-53	115.103
PLCD1	-1.99252	3.78694	-17.8241	2.61801e-55	2.16727e-53	115.033
ARHGAP20	-1.10695	0.514012	-17.822	2.6783e-55	2.20632e-53	115.011
RDH5	-1.68535	1.61687	-17.7928	3.68324e-55	3.01936e-53	114.693
TMEM82	-3.12793	2.0445	-17.7729	4.57595e-55	3.73295e-53	114.477
MS4A12	-6.20145	2.77621	-17.7617	5.16963e-55	4.19689e-53	114.356
WSCD1	-2.50197	1.60646	-17.6962	1.05485e-54	8.52249e-53	113.645
HTR4	-1.2466	0.443302	-17.684	1.20524e-54	9.64479e-53	113.513
SEMA3E	-1.30099	0.309874	-17.681	1.24515e-54	9.91696e-53	113.48
PDZD4	-1.82868	0.867328	-17.6013	2.96318e-54	2.34888e-52	112.617
NOP2	1.54648	5.38372	17.5785	3.79943e-54	2.99763e-52	112.369
HILPDA	2.33279	5.31748	17.5758	3.91043e-54	3.0565e-52	112.341
POLR1C	1.44139	5.38255	17.5578	4.75604e-54	3.70024e-52	112.146
TROAP	1.9071	4.21395	17.5555	4.87506e-54	3.77536e-52	112.121
SPTBN2	2.50998	3.5386	17.5252	6.78018e-54	5.22665e-52	111.793
TRIM27	1.04035	5.06226	17.5242	6.85255e-54	5.25832e-52	111.782
HJURP	1.77016	4.27612	17.5238	6.88592e-54	5.2599e-52	111.777
FTSJ1	1.32539	5.623	17.5109	7.9184e-54	6.02121e-52	111.638
MT1M	-4.49581	2.91078	-17.5001	8.90783e-54	6.74307e-52	111.521
ANGPTL1	-2.90918	1.06734	-17.4926	9.65919e-54	7.27904e-52	111.44
ZC3HAV1L	1.89368	3.64107	17.4416	1.68019e-53	1.25492e-51	110.889
GUCA2A	-6.26014	5.41759	-17.4392	1.72445e-53	1.28227e-51	110.863
STBD1	-1.41509	2.0613	-17.4295	1.91774e-53	1.41972e-51	110.757
TCEAL5	-1.04286	0.25417	-17.3972	2.72067e-53	2.0053e-51	110.409
WNT2	2.88676	2.87878	17.3946	2.79875e-53	2.05385e-51	110.381
RETSAT	-1.63793	6.46337	-17.3773	3.37837e-53	2.46841e-51	110.194
NME1	1.88455	5.94154	17.3591	4.11179e-53	2.99128e-51	109.998
APPL2	-1.55775	5.1678	-17.3441	4.83888e-53	3.50506e-51	109.836
CA4	-6.11241	3.02034	-17.3352	5.33108e-53	3.84501e-51	109.739
RTKN	1.35806	5.52227	17.3228	6.09455e-53	4.37688e-51	109.606
CHAD	-2.20558	1.44782	-17.3212	6.20074e-53	4.43419e-51	109.589
SPINK2	-1.97323	0.836722	-17.3155	6.59711e-53	4.69764e-51	109.527
DKC1	1.66048	6.65356	17.3004	7.77441e-53	5.51261e-51	109.364
GDPD2	-2.82995	1.85025	-17.2722	1.05525e-52	7.45102e-51	109.06
CLDN23	-2.72135	4.54624	-17.2527	1.30273e-52	9.15997e-51	108.85
DPP6	-1.10491	0.202109	-17.2388	1.51473e-52	1.06063e-50	108.7
EXOSC2	1.26133	4.56481	17.2322	1.62621e-52	1.13396e-50	108.629
GNG7	-2.0105	1.52218	-17.1923	2.50487e-52	1.73943e-50	108.199
SCN2B	-1.05055	0.296373	-17.1897	2.5771e-52	1.78223e-50	108.171
TWNK	1.58474	4.64269	17.1828	2.77587e-52	1.91183e-50	108.097
NEGR1	-1.66491	0.915471	-17.1722	3.11323e-52	2.13542e-50	107.982
ETFDH	-1.62198	3.82144	-17.1713	3.14372e-52	2.14757e-50	107.973
CNNM2	-1.19009	2.05354	-17.106	6.36615e-52	4.3313e-50	107.27
HTR3E	-1.19178	0.304224	-17.0944	7.21728e-52	4.89058e-50	107.145
UTP4	1.34136	5.04148	17.0816	8.2903e-52	5.59512e-50	107.007
CNTN4	-1.41632	0.840582	-17.0796	8.46435e-52	5.68973e-50	106.987
CCNO	2.59784	3.85584	17.0685	9.54399e-52	6.38991e-50	106.867
DUSP26	-1.2799	0.550759	-17.0645	9.96187e-52	6.61697e-50	106.824
TFAP4	1.41159	3.54903	17.0625	1.01839e-51	6.73783e-50	106.802
LILRB5	-1.90375	1.1958	-17.0575	1.07534e-51	7.08668e-50	106.748
URB2	1.30715	3.74801	17.026	1.51022e-51	9.91377e-50	106.41
IQGAP3	2.00767	4.78117	17.0112	1.77089e-51	1.15797e-49	106.252
RHPN1	2.7084	3.98934	17.0065	1.86479e-51	1.21464e-49	106.2
GPR15	-3.20229	1.47113	-17.0057	1.88049e-51	1.22014e-49	106.192
GLRA4	-1.15622	0.467789	-16.9929	2.15781e-51	1.39469e-49	106.055
UGP2	-1.87217	5.59901	-16.9487	3.47594e-51	2.23805e-49	105.58
ABI3BP	-2.35751	1.39271	-16.9416	3.75071e-51	2.40575e-49	105.504
KAT2A	1.66231	6.06947	16.9288	4.30768e-51	2.74988e-49	105.367
KIAA1549	1.77421	2.78412	16.9285	4.31996e-51	2.74988e-49	105.364
NOVA1	-1.01524	0.32968	-16.9128	5.11777e-51	3.24544e-49	105.195
MPZ	-1.85368	1.4276	-16.9082	5.37897e-51	3.39825e-49	105.146
GDF15	3.28538	7.53107	16.9009	5.81533e-51	3.65851e-49	105.068
PYCR1	1.95359	6.88872	16.9006	5.83446e-51	3.65851e-49	105.065
OSBPL3	1.74981	3.9083	16.8993	5.91709e-51	3.69653e-49	105.051
UBE2C	2.25731	7.42146	16.8716	7.97159e-51	4.96158e-49	104.754
TP53INP2	-2.4661	4.8936	-16.8689	8.20709e-51	5.08931e-49	104.725
TMEM41A	1.16236	3.90069	16.8449	1.06346e-50	6.54631e-49	104.467
SLC26A2	-4.53296	4.63838	-16.7952	1.8135e-50	1.11226e-48	103.936
ENTR1	1.36227	5.62856	16.7863	1.99616e-50	1.21984e-48	103.84
RRP12	1.50668	4.42723	16.7615	2.60677e-50	1.5872e-48	103.574
TRPV3	-1.25209	0.569414	-16.7381	3.3521e-50	2.03365e-48	103.324
DDX56	1.23514	6.10242	16.7137	4.35558e-50	2.63293e-48	103.063
SMPDL3A	-2.42683	4.66147	-16.7059	4.7348e-50	2.85191e-48	102.98
CD163L1	-2.41595	1.98457	-16.6962	5.25823e-50	3.15588e-48	102.876
LARGE2	3.59129	4.65503	16.6571	7.99286e-50	4.78007e-48	102.459
WDR78	-1.53117	1.26511	-16.6473	8.88241e-50	5.29322e-48	102.354
SOX9	2.04774	7.35402	16.6353	1.01048e-49	6.00037e-48	102.225
PLPP1	-1.77201	5.19816	-16.6217	1.16881e-49	6.91615e-48	102.081
AUNIP	1.73685	2.81959	16.6086	1.34525e-49	7.90453e-48	101.941
SLC6A6	2.68635	5.06615	16.5733	1.96362e-49	1.14978e-47	101.564
CPNE7	3.8332	4.12544	16.566	2.12296e-49	1.23876e-47	101.486
P2RY4	-1.06684	0.275054	-16.5622	2.21087e-49	1.28559e-47	101.446
NR3C2	-2.60514	3.30219	-16.5534	2.43106e-49	1.40875e-47	101.352
TMEM132A	2.24183	3.90455	16.5387	2.8451e-49	1.64302e-47	101.195
MYOM1	-1.78394	0.96915	-16.5202	3.46607e-49	1.99477e-47	100.998
ENTPD5	-2.40368	4.09978	-16.4778	5.45809e-49	3.13049e-47	100.546
PUS1	1.58993	4.5713	16.4648	6.26962e-49	3.5837e-47	100.408
CGREF1	2.92238	3.9629	16.4316	8.93833e-49	5.09182e-47	100.055
NOB1	1.36011	6.80735	16.4299	9.10904e-49	5.17154e-47	100.037
RIPK2	1.64337	4.67572	16.4153	1.0639e-48	6.01983e-47	99.882
FAM89A	1.71798	3.79358	16.399	1.26632e-48	7.14114e-47	99.7087
SLC39A10	1.79633	4.00536	16.384	1.48761e-48	8.36098e-47	99.5484
BEST2	-3.61419	1.65852	-16.3702	1.72246e-48	9.64867e-47	99.4024
HSD17B2	-3.23407	2.32607	-16.3576	1.97046e-48	1.10012e-46	99.2685
NCAM1	-1.71138	0.947169	-16.3388	2.40918e-48	1.34061e-46	99.0684
GTPBP4	1.28357	5.02033	16.3255	2.77587e-48	1.53955e-46	98.9274
GFRA1	-1.85236	0.923773	-16.3172	3.03412e-48	1.67725e-46	98.8389
PUS7	1.71452	4.42248	16.3083	3.33647e-48	1.83834e-46	98.7443
NEBL	2.21242	4.19913	16.3007	3.61827e-48	1.98062e-46	98.6636
POLR1B	1.30168	4.35369	16.2946	3.85897e-48	2.10552e-46	98.5995
TMEM37	-2.94866	4.29877	-16.2927	3.93846e-48	2.13503e-46	98.5792
SMOX	2.16299	4.45339	16.2854	4.25543e-48	2.29944e-46	98.5022
SKA3	2.04453	4.50787	16.2713	4.94651e-48	2.65579e-46	98.3524
NKX2-3	-2.41946	2.51137	-16.2652	5.2775e-48	2.82447e-46	98.2879
EPHX4	2.81871	3.05217	16.2262	8.00191e-48	4.25545e-46	97.8736
PDK4	-3.03764	3.53537	-16.225	8.10272e-48	4.29546e-46	97.8611
CTSG	-2.90752	1.33373	-16.2212	8.43844e-48	4.45937e-46	97.8207
P2RY12	-1.28041	0.566699	-16.2034	1.01935e-47	5.36998e-46	97.6326
ANK2	-1.65001	0.795563	-16.1952	1.11286e-47	5.84424e-46	97.5453
NAALADL1	-2.30686	2.07914	-16.1943	1.12351e-47	5.8818e-46	97.5358
TGFBI	3.0676	7.95428	16.183	1.26642e-47	6.60937e-46	97.4166
PAQR4	1.85057	4.91828	16.1747	1.38349e-47	7.18668e-46	97.3286
PRR7	2.70735	3.78902	16.1746	1.38559e-47	7.18668e-46	97.3271
GPAT3	-2.29362	2.88946	-16.1689	1.47232e-47	7.61301e-46	97.2667
PDCD4	-1.82992	5.95274	-16.1682	1.48274e-47	7.64337e-46	97.2597
PIANP	-1.16081	0.62181	-16.159	1.6355e-47	8.40509e-46	97.162
ENHO	-1.88407	1.20764	-16.1573	1.66511e-47	8.53114e-46	97.1442
MET	1.93651	5.96521	16.1567	1.67645e-47	8.56313e-46	97.1374
TPX2	2.03262	6.5675	16.1543	1.71971e-47	8.75752e-46	97.1121
EXOSC7	1.20793	4.70991	16.1476	1.84579e-47	9.37113e-46	97.0417
PCSK5	-2.06349	1.95656	-16.1409	1.98169e-47	1.00308e-45	96.9709
AEN	1.48418	4.5144	16.1111	2.71993e-47	1.37262e-45	96.6558
AHCYL2	-2.58591	5.18266	-16.1088	2.78693e-47	1.40222e-45	96.6315
ADCY5	-2.16099	1.30291	-16.1051	2.89931e-47	1.45442e-45	96.5922
FUT1	1.96073	2.6385	16.0894	3.42524e-47	1.70805e-45	96.4263
MFSD12	1.61184	5.14835	16.0751	3.98687e-47	1.98223e-45	96.2751
XPO5	1.34523	4.75311	16.0695	4.23242e-47	2.09811e-45	96.2157
TIMP1	2.23224	8.89575	16.0309	6.37185e-47	3.14938e-45	95.8085
NAAA	-1.82748	4.45779	-15.994	9.42448e-47	4.64453e-45	95.4189
P2RY1	-2.19181	2.14858	-15.988	1.00406e-46	4.93368e-45	95.3559
CMTM8	1.43646	5.24964	15.9573	1.39105e-46	6.81534e-45	95.0314
PYGM	-1.76203	0.739122	-15.9523	1.4661e-46	7.16215e-45	94.9791
SCD	2.76506	7.77026	15.9479	1.53585e-46	7.48113e-45	94.9328
NR1H4	-2.41605	0.912349	-15.9439	1.60222e-46	7.78189e-45	94.8907
GARS	1.41223	6.89262	15.9392	1.68502e-46	8.16043e-45	94.8406
DNASE1L3	-2.96932	1.67175	-15.9344	1.77178e-46	8.55594e-45	94.7906
DCUN1D5	1.60507	5.55227	15.931	1.83726e-46	8.84673e-45	94.7545
ENOPH1	1.21098	6.35865	15.9289	1.87961e-46	9.0248e-45	94.7318
CCND1	1.82644	7.01399	15.9147	2.18279e-46	1.04507e-44	94.583
DHRS11	-2.2055	4.40679	-15.9042	2.44012e-46	1.16165e-44	94.4721
CD3EAP	1.52914	2.95551	15.8782	3.21216e-46	1.52487e-44	94.1985
TMEM59L	-1.47495	0.606607	-15.8587	3.94877e-46	1.86402e-44	93.993
WDR74	1.29487	4.70857	15.8483	4.40549e-46	2.07379e-44	93.8841
QSOX2	1.3636	4.45453	15.8223	5.79935e-46	2.72229e-44	93.6105
PTGDR2	-1.90824	1.41328	-15.817	6.13705e-46	2.87279e-44	93.5541
FUCA1	-1.57875	6.98322	-15.8067	6.83666e-46	3.19139e-44	93.4467
CEP72	1.69592	3.17729	15.8064	6.85754e-46	3.19227e-44	93.4437
EDN3	-3.45831	2.79312	-15.8042	7.02409e-46	3.26077e-44	93.4198
CCT6A	1.35828	7.72703	15.8026	7.14306e-46	3.30686e-44	93.4031
NR5A2	-2.00256	2.40798	-15.8012	7.2476e-46	3.34604e-44	93.3886
RAN	1.28409	7.85	15.7705	1.00216e-45	4.61408e-44	93.0661
CCL14	-1.16531	0.751798	-15.7658	1.0528e-45	4.83394e-44	93.017
KIF20A	1.65865	4.28144	15.7527	1.20962e-45	5.53888e-44	92.8788
TMEM35A	-2.43172	1.22356	-15.7236	1.64283e-45	7.50212e-44	92.5742
HAPLN1	-1.4947	1.0397	-15.7211	1.6869e-45	7.68248e-44	92.5479
SCUBE2	-1.94014	1.42838	-15.7207	1.69442e-45	7.69589e-44	92.5434
SLC36A1	-1.58478	3.58043	-15.7133	1.83195e-45	8.29635e-44	92.4658
ACBD6	1.03804	3.96003	15.7131	1.8365e-45	8.29635e-44	92.4633
PLCE1	-1.73839	2.82394	-15.7083	1.93198e-45	8.70426e-44	92.4129
DPF3	-1.32177	0.813843	-15.7028	2.04619e-45	9.19418e-44	92.3557
MMRN1	-2.48998	1.30236	-15.6565	3.33142e-45	1.49292e-43	91.8706
C11orf86	-4.00651	2.39651	-15.6563	3.34071e-45	1.4931e-43	91.8679
PCOLCE2	-2.26197	0.922331	-15.6035	5.81825e-45	2.58666e-43	91.3157
GFRA3	-2.02638	0.989669	-15.5946	6.39359e-45	2.83494e-43	91.2219
NTMT1	1.29776	4.85255	15.5829	7.23003e-45	3.19739e-43	91.0995
SLC22A18AS	-2.19592	3.66686	-15.577	7.69221e-45	3.39285e-43	91.0379
CDCA3	1.53504	3.73779	15.5439	1.08919e-44	4.76662e-43	90.6918
ATP13A4	-1.20513	0.56997	-15.5356	1.18849e-44	5.18767e-43	90.6049
TOMM34	1.84402	6.91748	15.5337	1.2119e-44	5.27615e-43	90.5855
GPM6A	-1.78622	0.475335	-15.5325	1.22781e-44	5.33163e-43	90.5725
C19orf48	1.94529	6.53358	15.5299	1.26147e-44	5.46368e-43	90.5456
CBX4	1.62544	5.31907	15.5009	1.70943e-44	7.36588e-43	90.2432
PDE2A	-1.68211	1.29263	-15.4887	1.94462e-44	8.35787e-43	90.115
NPTX1	-1.99614	0.556139	-15.4879	1.96062e-44	8.40518e-43	90.1068
C7	-3.60753	2.07032	-15.4863	1.99278e-44	8.5213e-43	90.0906
RUNDC3B	-1.55869	1.03677	-15.4533	2.81823e-44	1.20204e-42	89.7457
EPHA7	-1.89825	0.674714	-15.4391	3.26871e-44	1.39065e-42	89.5982
ANLN	2.08515	4.66283	15.4205	3.97422e-44	1.68654e-42	89.4037
LDHD	-3.01198	3.72291	-15.4144	4.23619e-44	1.79318e-42	89.3402
RMDN2	-1.41815	1.83663	-15.4115	4.36516e-44	1.84313e-42	89.3103
NMB	1.85344	4.22263	15.405	4.67264e-44	1.96801e-42	89.2426
CSE1L	1.69888	7.01592	15.4022	4.81019e-44	2.01955e-42	89.2137
CNN2	1.40642	7.24712	15.3982	5.01742e-44	2.09746e-42	89.1718
IGSF10	-1.03136	0.423387	-15.3967	5.0954e-44	2.12477e-42	89.1564
ZNF121	1.56204	4.02651	15.3936	5.26433e-44	2.18978e-42	89.124
TCF21	-1.80992	1.80656	-15.3814	5.98453e-44	2.48321e-42	88.9964
SMYD5	1.22335	5.1815	15.3748	6.40696e-44	2.65194e-42	88.9285
PPP2R3A	-1.62797	1.90925	-15.3631	7.2409e-44	2.98976e-42	88.8067
CMSS1	1.5292	4.28953	15.3628	7.26802e-44	2.9936e-42	88.803
KIF18B	1.75341	3.85974	15.3551	7.87239e-44	3.23461e-42	88.7235
EZH2	1.42738	4.57003	15.339	9.32224e-44	3.82098e-42	88.5553
P2RY14	-2.07692	1.70413	-15.3384	9.37698e-44	3.83407e-42	88.5495
FXYD5	2.11127	6.63576	15.3357	9.64647e-44	3.93468e-42	88.5213
P2RX1	-1.61274	1.29307	-15.319	1.14907e-43	4.65304e-42	88.3472
SAPCD2	2.08692	5.64432	15.3175	1.16694e-43	4.71405e-42	88.3319
RCL1	1.08106	3.5337	15.316	1.18564e-43	4.77811e-42	88.3161
GAP43	-2.06827	0.931339	-15.3004	1.39579e-43	5.61156e-42	88.1537
ZG16	-6.5858	3.77334	-15.2818	1.69418e-43	6.79493e-42	87.9609
CTPS1	1.42121	4.60882	15.2788	1.74826e-43	6.99513e-42	87.9297
LAMA1	-1.24553	0.714105	-15.2785	1.75371e-43	7.00027e-42	87.9266
PPA1	1.40033	7.5006	15.2764	1.79269e-43	7.13889e-42	87.9047
NTN1	-2.08411	1.73345	-15.2701	1.914e-43	7.60396e-42	87.8395
NUTF2	1.20088	6.56652	15.2653	2.01278e-43	7.95876e-42	87.7895
E2F1	1.88749	5.16294	15.2637	2.04702e-43	8.07514e-42	87.7727
CCBE1	-1.68369	0.5967	-15.2385	2.66226e-43	1.04531e-41	87.5112
METTL7A	-2.51548	4.98333	-15.2365	2.71943e-43	1.06527e-41	87.4901
WDR4	1.56887	4.6027	15.2249	3.06924e-43	1.1995e-41	87.3697
TMCC3	-2.13819	3.53246	-15.2218	3.16972e-43	1.2359e-41	87.3376
CCDC152	-1.58317	1.04031	-15.2123	3.49669e-43	1.3594e-41	87.2399
CHODL	-1.23571	0.532821	-15.2122	3.50266e-43	1.3594e-41	87.2382
B3GNTL1	1.08338	2.04082	15.2027	3.86846e-43	1.49791e-41	87.1394
PTN	-2.28661	2.29699	-15.1976	4.07927e-43	1.57591e-41	87.0866
GPT	-3.17524	3.3785	-15.1891	4.45448e-43	1.71692e-41	86.9991
EPB41L3	-2.56002	2.25146	-15.1852	4.64031e-43	1.78445e-41	86.9584
CSNK1E	1.1391	5.71747	15.1763	5.09238e-43	1.95382e-41	86.8659
RFC3	1.87685	5.09634	15.173	5.27026e-43	2.01746e-41	86.8317
ANKRD13B	2.05648	3.57516	15.1667	5.62355e-43	2.14781e-41	86.7672
EIF3B	1.3072	6.7149	15.152	6.55846e-43	2.49355e-41	86.6142
KLF4	-2.44861	5.92695	-15.1471	6.89651e-43	2.61616e-41	86.5642
SLC12A8	1.25163	3.67101	15.1337	7.93044e-43	2.99485e-41	86.4252
INSL5	-3.25432	0.872907	-15.1302	8.22498e-43	3.09912e-41	86.3889
PLEKHN1	1.92547	2.2436	15.1248	8.70529e-43	3.27276e-41	86.3324
ADAMDEC1	-3.61473	4.70935	-15.1242	8.75417e-43	3.28379e-41	86.3268
TSPAN7	-2.84707	3.74945	-15.106	1.05782e-42	3.95918e-41	86.1385
CDCA5	1.67391	5.07323	15.0952	1.18361e-42	4.41033e-41	86.0267
NOP16	1.31302	5.25122	15.0904	1.24363e-42	4.6237e-41	85.9775
INHBA	3.14299	3.30109	15.0857	1.30592e-42	4.84459e-41	85.9289
ACADS	-2.00748	5.95541	-15.0819	1.35936e-42	5.03171e-41	85.889
HS3ST6	-1.08731	0.239373	-15.0761	1.44419e-42	5.33398e-41	85.8288
CHL1	-1.47421	0.818242	-15.0634	1.64786e-42	6.07288e-41	85.6975
GNAO1	-1.99219	1.03479	-15.0631	1.65244e-42	6.07643e-41	85.6948
PDE7B	-1.10892	0.769644	-15.06	1.70627e-42	6.26067e-41	85.6629
TTC26	1.40541	2.64243	15.057	1.76058e-42	6.44588e-41	85.6317
CCNF	1.51595	4.00194	15.0547	1.80264e-42	6.58552e-41	85.6082
TRMT1	1.44293	5.38971	15.054	1.81689e-42	6.62316e-41	85.6004
GNA11	-1.51555	6.01583	-15.0375	2.15484e-42	7.83812e-41	85.4306
SHCBP1	1.46136	3.3587	15.0336	2.24552e-42	8.15031e-41	85.3896
ZNF692	1.54704	4.12456	15.0123	2.79918e-42	1.00945e-40	85.1704
FSIP2	-1.20612	0.516372	-14.9985	3.23049e-42	1.16249e-40	85.0278
HSP90AB1	1.29046	10.4911	14.9951	3.34571e-42	1.20138e-40	84.9929
RBM28	1.08255	3.03352	14.9898	3.53721e-42	1.26744e-40	84.9375
CCT2	1.24758	7.25893	14.9839	3.75761e-42	1.34355e-40	84.8774
SLC4A10	-1.17647	0.317235	-14.9795	3.93475e-42	1.4039e-40	84.8316
MTHFD2	1.66588	5.75281	14.9771	4.03474e-42	1.43452e-40	84.8066
CNTN3	-1.70769	0.799829	-14.977	4.03766e-42	1.43452e-40	84.8059
CITED2	-1.58079	5.04231	-14.968	4.43331e-42	1.57177e-40	84.7129
VWA2	3.04865	3.89675	14.9466	5.53455e-42	1.95395e-40	84.4922
LDB3	-1.83505	0.698832	-14.9462	5.55386e-42	1.95666e-40	84.4887
DCLK1	-1.15898	0.501389	-14.9439	5.68869e-42	1.99997e-40	84.4648
PHLDA1	2.53386	5.42611	14.9201	7.27743e-42	2.54256e-40	84.2198
FHL1	-2.89587	3.46945	-14.9036	8.63394e-42	3.01023e-40	84.0498
CPM	-2.32345	2.81569	-14.903	8.68685e-42	3.02241e-40	84.0437
CKS2	1.75087	7.97159	14.8736	1.1775e-41	4.0884e-40	83.7411
UBE2S	1.84889	5.20849	14.873	1.18512e-41	4.10638e-40	83.7347
ABCA9	-1.03484	0.411822	-14.8688	1.23784e-41	4.28021e-40	83.6914
ZPR1	1.00244	4.61525	14.8595	1.36259e-41	4.70192e-40	83.5959
ARNTL2	1.99371	3.40887	14.8519	1.47393e-41	5.07571e-40	83.5177
ASB2	-2.14744	1.7313	-14.8511	1.48552e-41	5.10513e-40	83.5099
ATP11A	1.93624	4.13441	14.8349	1.75574e-41	6.02146e-40	83.3437
RNF112	-1.03267	0.611728	-14.8231	1.9841e-41	6.7908e-40	83.222
FGFBP2	-1.30378	0.596833	-14.8213	2.02117e-41	6.90361e-40	83.2036
BTNL8	-3.28935	2.76676	-14.8203	2.04226e-41	6.96149e-40	83.1933
TRAP1	1.42936	6.13575	14.8026	2.4508e-41	8.33719e-40	83.0119
MT1H	-3.8437	3.29394	-14.7989	2.5466e-41	8.64556e-40	82.9737
C1QTNF7	-1.46766	0.701892	-14.7963	2.61556e-41	8.86179e-40	82.9471
UBE2T	1.71591	6.08405	14.7678	3.51116e-41	1.18723e-39	82.6542
CCT3	1.16677	8.08079	14.7672	3.53212e-41	1.19191e-39	82.6483
PSAT1	2.64174	5.99327	14.7559	3.96784e-41	1.33627e-39	82.5326
NOP56	1.5477	6.38554	14.7553	3.99383e-41	1.34233e-39	82.5261
PRDX6	-1.16898	7.92755	-14.7261	5.39639e-41	1.81011e-39	82.2267
CASP7	-1.46791	5.90692	-14.7149	6.05282e-41	2.02625e-39	82.1125
CENPN	1.39401	3.95561	14.7128	6.18787e-41	2.06734e-39	82.0905
KIF2C	1.59778	4.89109	14.7103	6.34509e-41	2.11566e-39	82.0656
ANPEP	-4.50666	5.02489	-14.6995	7.09474e-41	2.36093e-39	81.9545
WDR43	1.38936	5.68005	14.6906	7.77182e-41	2.58113e-39	81.8638
ATIC	1.21829	6.71722	14.687	8.06589e-41	2.67352e-39	81.8269
RRP9	1.5568	6.38882	14.6613	1.0513e-40	3.47095e-39	81.5633
IARS	1.29894	6.15797	14.6481	1.20395e-40	3.96275e-39	81.4284
ADH1C	-4.93516	4.54772	-14.648	1.20498e-40	3.96275e-39	81.4276
FJX1	1.94309	2.57203	14.6381	1.33449e-40	4.38011e-39	81.326
DSCC1	1.86749	3.98638	14.6377	1.33974e-40	4.38876e-39	81.3221
CDCA4	1.50771	4.96926	14.6309	1.43682e-40	4.69762e-39	81.2525
SOX4	1.78395	6.18726	14.625	1.52562e-40	4.97825e-39	81.1929
SIM2	2.29131	2.42052	14.6134	1.71918e-40	5.59283e-39	81.0741
TEX10	1.10767	3.89837	14.6133	1.72061e-40	5.59283e-39	81.0733
CASQ2	-2.84876	1.06937	-14.6103	1.77456e-40	5.75703e-39	81.0425
SND1	1.14935	7.32144	14.6099	1.78184e-40	5.76952e-39	81.0385
SCNN1G	-1.81005	0.514007	-14.606	1.85509e-40	5.99514e-39	80.9984
NOL6	1.22557	5.24067	14.6049	1.87631e-40	6.0521e-39	80.9871
HAUS5	1.23954	3.725	14.6044	1.8862e-40	6.07234e-39	80.9819
SLC25A23	-1.54339	5.50355	-14.5858	2.28236e-40	7.33365e-39	80.7922
CBFB	1.4757	5.47762	14.5792	2.44126e-40	7.82927e-39	80.7253
SCUBE1	-1.14566	0.836344	-14.5711	2.65298e-40	8.49207e-39	80.6426
WDR77	1.4804	5.80306	14.5693	2.70396e-40	8.63879e-39	80.6236
SCIN	-2.3945	2.1529	-14.5656	2.80682e-40	8.95039e-39	80.5865
SCN4B	-1.32091	1.01944	-14.5638	2.86089e-40	9.10553e-39	80.5675
XRCC2	1.57746	2.56365	14.5561	3.09592e-40	9.83495e-39	80.489
SF3B3	1.10446	5.80504	14.555	3.13043e-40	9.92581e-39	80.4779
TTLL6	-1.47868	1.12543	-14.5504	3.27973e-40	1.03796e-38	80.4316
C17orf53	1.35798	2.9692	14.5486	3.34412e-40	1.05635e-38	80.4123
APLN	2.22622	2.92142	14.543	3.53878e-40	1.11574e-38	80.356
ST6GALNAC6	-2.20669	3.44853	-14.5155	4.69165e-40	1.47646e-38	80.0755
MMP11	3.51472	5.2313	14.5142	4.75655e-40	1.49324e-38	80.0618
JAM2	-1.93669	1.71987	-14.514	4.76274e-40	1.49324e-38	80.0605
ALKBH2	1.34721	4.41847	14.5119	4.86674e-40	1.52301e-38	80.039
ASPG	-1.64689	0.776628	-14.5051	5.21867e-40	1.62793e-38	79.9696
SULT2B1	2.81046	4.29019	14.5051	5.22139e-40	1.62793e-38	79.9691
PADI2	-3.57705	4.48995	-14.5038	5.2897e-40	1.64617e-38	79.9562
DPT	-3.73587	3.29067	-14.4929	5.91493e-40	1.83735e-38	79.845
KPNA2	1.47756	6.91305	14.482	6.61217e-40	2.05014e-38	79.7342
TAGLN3	-1.41518	0.45112	-14.4785	6.85095e-40	2.12026e-38	79.6989
PDZRN4	-1.82526	0.644706	-14.4759	7.03683e-40	2.17379e-38	79.6723
ACTR3B	1.08892	2.6114	14.4729	7.25901e-40	2.23421e-38	79.6414
METTL24	-1.35467	0.596762	-14.4696	7.50385e-40	2.30534e-38	79.6084
PRPF4	1.04071	5.36263	14.4629	8.03556e-40	2.46419e-38	79.5403
NKRF	1.37302	3.7388	14.4593	8.33715e-40	2.55202e-38	79.5036
TNFRSF17	-2.99455	1.99845	-14.4577	8.48105e-40	2.59135e-38	79.4866
GRAMD1A	1.64411	5.3114	14.436	1.05878e-39	3.22333e-38	79.2659
RANBP1	1.27706	5.96194	14.4322	1.09984e-39	3.34228e-38	79.2281
MYC	2.02314	7.91616	14.4291	1.1351e-39	3.44322e-38	79.1967
GRAMD2B	-1.40982	3.72976	-14.4247	1.18793e-39	3.59698e-38	79.1515
CBX2	2.33924	2.85276	14.4208	1.23626e-39	3.73659e-38	79.1118
CAD	1.51094	5.135	14.4172	1.28238e-39	3.869e-38	79.0754
FAM151A	-1.34229	1.57824	-14.4063	1.43397e-39	4.3186e-38	78.9643
MSX2	3.2192	3.62916	14.4025	1.4904e-39	4.48054e-38	78.9259
PLCL2	-2.12241	2.19654	-14.4022	1.49534e-39	4.48734e-38	78.9226
MT1F	-2.63018	3.81987	-14.399	1.5437e-39	4.616e-38	78.8909
CHP2	-4.64627	4.21469	-14.3957	1.59703e-39	4.76699e-38	78.8571
TMEM97	1.71756	6.05809	14.3867	1.75143e-39	5.21857e-38	78.7653
PSMD14	1.11084	5.08642	14.3735	2.00417e-39	5.96108e-38	78.6313
DHRS9	-3.85666	3.11425	-14.3718	2.03833e-39	6.05197e-38	78.6145
CDC45	1.75769	4.41232	14.3479	2.6018e-39	7.69775e-38	78.3717
ADAMTSL3	-1.55515	0.778395	-14.3475	2.6116e-39	7.71318e-38	78.368
DISP2	-1.39674	1.1361	-14.3465	2.63825e-39	7.77821e-38	78.3579
TRANK1	-1.80074	3.21618	-14.3441	2.70488e-39	7.96068e-38	78.3331
PLAAT2	-2.80479	2.33162	-14.3432	2.72931e-39	8.01855e-38	78.3241
C1orf115	-2.17074	4.68512	-14.3204	3.44282e-39	1.00971e-37	78.0932
CDC14A	-1.4245	2.18456	-14.3038	4.07557e-39	1.1932e-37	77.9254
BMP5	-1.94461	1.24447	-14.3007	4.20664e-39	1.22944e-37	77.8939
NCAPG2	1.41977	4.18771	14.2985	4.30342e-39	1.25554e-37	77.8713
EXOSC3	1.03389	4.52782	14.2869	4.83911e-39	1.40938e-37	77.7546
BIRC5	1.69011	5.68043	14.2854	4.91317e-39	1.42847e-37	77.7395
ZZEF1	-1.47578	3.78375	-14.2789	5.253e-39	1.52464e-37	77.673
SNRPF	1.32277	5.98055	14.2775	5.32955e-39	1.54419e-37	77.6586
VEGFA	1.5509	5.03592	14.2771	5.34661e-39	1.54647e-37	77.6554
DDX55	1.15203	3.71922	14.2727	5.59357e-39	1.61512e-37	77.6105
ITGA8	-1.3757	1.43049	-14.2688	5.82079e-39	1.67785e-37	77.5709
SHMT2	1.57672	6.70278	14.2669	5.93106e-39	1.7067e-37	77.5522
PUM3	1.3025	5.68565	14.2659	5.99691e-39	1.7227e-37	77.5412
TEF	-1.49995	3.61178	-14.254	6.76833e-39	1.94099e-37	77.4209
PTGS1	-2.24892	3.13825	-14.2396	7.82882e-39	2.24128e-37	77.2761
TTLL4	1.1711	3.80835	14.2388	7.89947e-39	2.25766e-37	77.2672
MACC1	2.12668	4.12854	14.2368	8.05475e-39	2.29813e-37	77.2478
ENDOD1	-1.40166	5.08569	-14.232	8.45688e-39	2.4047e-37	77.1994
RRM2	1.73387	6.00652	14.2297	8.65789e-39	2.4577e-37	77.176
IMPDH1	1.69408	6.15961	14.2233	9.24148e-39	2.61894e-37	77.1112
CCNB1	1.71985	6.54245	14.2066	1.09519e-38	3.09323e-37	76.9423
SNTB1	2.09177	4.55406	14.2025	1.14177e-38	3.21936e-37	76.9009
ANK3	-1.22602	1.89022	-14.2001	1.16966e-38	3.29249e-37	76.8769
TNS4	3.18211	5.75136	14.1982	1.19262e-38	3.35151e-37	76.8575
MMP7	4.80726	4.8717	14.1967	1.2114e-38	3.3986e-37	76.842
RGS9	-1.12684	0.855539	-14.1949	1.23286e-38	3.45303e-37	76.8245
CCDC69	-2.31875	3.49395	-14.1767	1.48318e-38	4.14722e-37	76.6407
SPPL2A	-1.39565	4.58014	-14.1762	1.49096e-38	4.16206e-37	76.6355
BMX	-1.78213	1.33273	-14.1599	1.75969e-38	4.90409e-37	76.4707
ATP1B2	-1.25041	0.806419	-14.1568	1.81501e-38	5.04987e-37	76.4399
CXCL12	-2.55296	3.40484	-14.1527	1.89272e-38	5.25738e-37	76.3982
CLEC10A	-2.40202	1.96034	-14.1468	2.0096e-38	5.57282e-37	76.3386
CENPA	1.55481	4.09306	14.1349	2.26563e-38	6.27248e-37	76.2194
RPUSD4	1.01579	4.69769	14.1308	2.36146e-38	6.52702e-37	76.1782
SULT1A1	-1.89286	2.83389	-14.1274	2.44457e-38	6.74564e-37	76.1438
RNASEH2A	1.58729	5.93084	14.1254	2.49378e-38	6.87016e-37	76.124
TRIM29	3.25702	4.03069	14.1217	2.59129e-38	7.12711e-37	76.0858
VIP	-3.78861	2.6974	-14.1199	2.63666e-38	7.24003e-37	76.0686
SHB	1.27351	4.63947	14.1138	2.80501e-38	7.68976e-37	76.007
MXI1	-1.39169	4.82615	-14.1124	2.84496e-38	7.78659e-37	75.993
EYA2	-2.63606	1.64626	-14.1121	2.85588e-38	7.80375e-37	75.9891
MIER3	-1.6934	4.25143	-14.1026	3.14135e-38	8.56988e-37	75.8944
CD36	-2.17528	1.62054	-14.097	3.32602e-38	9.05895e-37	75.8376
CNTN1	-1.33003	0.52474	-14.0734	4.22364e-38	1.14852e-36	75.6
SLC9A9	-1.63619	1.62809	-14.0571	4.98111e-38	1.3523e-36	75.436
TGIF2	1.87043	4.82005	14.0548	5.09859e-38	1.38196e-36	75.4128
CD44	1.48226	6.58003	14.0454	5.60687e-38	1.51728e-36	75.3183
HPGD	-3.01566	3.85934	-14.0261	6.81166e-38	1.8374e-36	75.1248
SELENOP	-3.36717	4.85655	-14.0143	7.67581e-38	2.06718e-36	75.006
SETD6	1.04136	3.31175	14.0113	7.91083e-38	2.12706e-36	74.976
CDK4	1.42074	6.62667	14.0091	8.08328e-38	2.16985e-36	74.9546
SIGMAR1	1.3303	7.56055	14.0089	8.10167e-38	2.16985e-36	74.9523
BUB1	1.55243	4.27268	14.0088	8.10871e-38	2.16985e-36	74.9514
NEK2	1.56321	4.63422	14.0087	8.12174e-38	2.16989e-36	74.9498
GNG3	-1.23672	0.953379	-14.0032	8.58247e-38	2.28934e-36	74.895
CPT2	-1.22911	4.98608	-13.9822	1.06064e-37	2.82473e-36	74.6844
WDR62	1.42275	2.4816	13.982	1.06291e-37	2.82629e-36	74.6823
PRELID3A	1.32982	2.17864	13.9718	1.17802e-37	3.12742e-36	74.5801
PPIL1	1.33483	6.00885	13.9626	1.29326e-37	3.42794e-36	74.4873
ADTRP	-3.51122	3.0228	-13.9561	1.38061e-37	3.65372e-36	74.4223
RECQL4	2.06994	4.74372	13.9531	1.42324e-37	3.75471e-36	74.392
RHBDF2	1.55371	4.36635	13.9495	1.47533e-37	3.88605e-36	74.3563
ZNF74	1.16322	3.22634	13.9453	1.53891e-37	4.04715e-36	74.3143
POLD2	1.43238	6.88133	13.9406	1.61279e-37	4.23484e-36	74.2677
TEDC2	1.57436	3.25403	13.939	1.63975e-37	4.29891e-36	74.2512
TESC	3.77167	5.55381	13.9277	1.8373e-37	4.80183e-36	74.1381
NAT10	1.22244	5.70388	13.9231	1.92463e-37	5.02226e-36	74.0919
CAVIN2	-2.48337	2.68196	-13.9174	2.03829e-37	5.31063e-36	74.0349
ABHD3	-1.6516	4.60721	-13.9157	2.07253e-37	5.39148e-36	74.0183
PDE9A	-2.45275	3.57419	-13.9143	2.10304e-37	5.46239e-36	74.0038
BUD23	1.05429	5.35221	13.9094	2.20823e-37	5.72675e-36	73.9553
AGTR1	-1.55723	0.552489	-13.9075	2.25195e-37	5.83112e-36	73.9358
CST1	4.87898	4.76714	13.9049	2.31176e-37	5.9676e-36	73.9097
MADCAM1	-1.74772	1.20462	-13.8915	2.64491e-37	6.81713e-36	73.7759
NR2C2AP	1.24554	5.49663	13.8882	2.73475e-37	7.03789e-36	73.7426
SPINDOC	1.5315	4.66734	13.8719	3.22023e-37	8.27461e-36	73.5802
AURKA	1.65586	5.58715	13.8681	3.34609e-37	8.58488e-36	73.542
SLC26A3	-6.11869	5.683	-13.86	3.63063e-37	9.30073e-36	73.4609
SRPX	-2.40466	2.8883	-13.8569	3.74351e-37	9.57529e-36	73.4304
PPAT	1.53228	3.81072	13.8563	3.76934e-37	9.62671e-36	73.4236
NAT9	1.20367	4.71576	13.8327	4.77529e-37	1.21405e-35	73.1884
LRMP	-1.82877	1.49241	-13.8282	4.99725e-37	1.26856e-35	73.1432
RCC2	1.06466	7.15275	13.8191	5.47548e-37	1.38787e-35	73.0524
MYBL2	2.17704	6.64626	13.8184	5.51356e-37	1.39541e-35	73.0455
ASAP3	-1.69013	3.04572	-13.8137	5.77742e-37	1.45999e-35	72.999
ANKZF1	1.07467	4.47336	13.8089	6.06285e-37	1.52524e-35	72.9511
PRKCB	-1.73199	1.40889	-13.807	6.17887e-37	1.54979e-35	72.9322
WDR12	1.14462	4.02562	13.7993	6.67428e-37	1.67155e-35	72.8555
HSD11B2	-2.41536	6.97002	-13.7935	7.07269e-37	1.7687e-35	72.7979
NLE1	1.31154	4.29658	13.7835	7.82136e-37	1.95301e-35	72.6978
KIAA0513	-1.68768	2.60135	-13.7793	8.16051e-37	2.03468e-35	72.6556
UHRF1	1.77955	3.77785	13.7781	8.25519e-37	2.05524e-35	72.6442
GPT2	1.66643	5.07988	13.7752	8.50206e-37	2.11357e-35	72.6149
2021-03-09	1.08316	4.16528	13.7705	8.91409e-37	2.21272e-35	72.5678
TOP1MT	1.77292	4.85433	13.7589	1.00128e-36	2.48156e-35	72.4523
MALL	-2.21012	3.35772	-13.7587	1.00266e-36	2.48156e-35	72.4509
BEND5	-1.22366	0.828318	-13.7538	1.05294e-36	2.60215e-35	72.4023
PRDX4	1.48095	7.62428	13.7525	1.06693e-36	2.63287e-35	72.3891
TXNRD3	1.14714	2.86504	13.7419	1.18693e-36	2.9247e-35	72.2832
MCM3	1.25782	7.03539	13.7403	1.20529e-36	2.96557e-35	72.2679
CDK2	1.19934	4.9647	13.7343	1.27981e-36	3.14434e-35	72.2083
GTSE1	1.43264	3.90518	13.7309	1.3248e-36	3.25012e-35	72.1739
TGIF1	1.21294	5.06733	13.7275	1.37081e-36	3.35809e-35	72.14
UGT2A3	-4.0562	2.809	-13.7228	1.43708e-36	3.5153e-35	72.093
FAM163B	-1.3184	0.559564	-13.7204	1.47189e-36	3.59522e-35	72.0692
MELK	1.59526	4.82297	13.7067	1.68744e-36	4.11574e-35	71.9334
TCEAL2	-2.03208	0.681929	-13.7029	1.75308e-36	4.26964e-35	71.8954
MMP28	-2.69626	3.0071	-13.6922	1.95109e-36	4.74501e-35	71.789
RFWD3	1.12513	4.75646	13.688	2.03483e-36	4.94153e-35	71.7473
TRHDE	-1.03065	0.549989	-13.6873	2.0488e-36	4.96827e-35	71.7405
CFAP157	1.06157	1.56716	13.6864	2.06801e-36	5.00763e-35	71.7312
GALNT6	1.91563	4.82656	13.686	2.07565e-36	5.01888e-35	71.7275
PSRC1	1.38822	3.84196	13.6803	2.19752e-36	5.30593e-35	71.6708
MCM10	1.52859	2.96833	13.6783	2.24242e-36	5.40657e-35	71.6507
PAFAH1B3	1.66269	6.51103	13.6727	2.3704e-36	5.70695e-35	71.5955
SPC24	1.3626	4.01432	13.6713	2.40355e-36	5.77849e-35	71.5817
CNNM4	-1.39504	5.61013	-13.6627	2.618e-36	6.28507e-35	71.4967
RRS1	1.49397	6.23315	13.6617	2.64618e-36	6.34366e-35	71.4861
NOM1	1.01177	3.71656	13.6572	2.76768e-36	6.62549e-35	71.4415
HM13	1.30894	6.17278	13.6525	2.89958e-36	6.93136e-35	71.3952
NIBAN1	-2.34151	2.44418	-13.6519	2.9181e-36	6.96572e-35	71.3888
PLXNA1	1.39286	4.48561	13.6452	3.11829e-36	7.4225e-35	71.3229
NUP43	1.04695	4.92411	13.6403	3.27445e-36	7.78318e-35	71.2743
SPATA33	1.07087	2.7094	13.6319	3.56303e-36	8.45716e-35	71.1903
PDCD5	1.23956	6.45891	13.63	3.63154e-36	8.60763e-35	71.1714
FMO4	-1.40234	2.29497	-13.61	4.43287e-36	1.04774e-34	70.9732
RRP1	1.29341	5.01521	13.6085	4.49784e-36	1.0616e-34	70.9587
C2CD4A	3.14517	3.78948	13.5953	5.1297e-36	1.20904e-34	70.828
PAICS	1.42727	6.29658	13.5944	5.1769e-36	1.21754e-34	70.8189
XPNPEP3	1.02343	2.95403	13.5924	5.28243e-36	1.23837e-34	70.7989
PBLD	-2.10526	3.65845	-13.5923	5.28362e-36	1.23837e-34	70.7986
SCG3	-1.42173	0.497021	-13.5911	5.35106e-36	1.25243e-34	70.786
SLC3A2	1.25786	6.72283	13.5906	5.37599e-36	1.25652e-34	70.7814
CIPC	-1.08545	4.11175	-13.583	5.79672e-36	1.35297e-34	70.7065
VAT1L	-1.43391	1.34495	-13.5817	5.87715e-36	1.36984e-34	70.6928
LPAR1	-1.99764	2.75512	-13.5812	5.9062e-36	1.3747e-34	70.6879
GTF3A	1.85232	7.32818	13.5781	6.0871e-36	1.41485e-34	70.6579
CEP55	1.76464	5.05811	13.5777	6.11102e-36	1.41845e-34	70.654
S100P	3.00522	8.56662	13.572	6.47274e-36	1.50034e-34	70.5969
ARMC10	1.17103	4.9012	13.5576	7.46588e-36	1.72815e-34	70.455
ITM2C	-2.31225	9.00994	-13.554	7.74007e-36	1.7867e-34	70.4191
HAND2	-2.39054	1.23368	-13.5403	8.87192e-36	2.04236e-34	70.2834
TM6SF2	-1.65285	1.09007	-13.5374	9.13032e-36	2.09897e-34	70.2549
C1orf109	1.03367	3.75279	13.5299	9.83268e-36	2.25427e-34	70.1812
SMPD1	-1.63044	4.97885	-13.5255	1.0273e-35	2.35201e-34	70.1377
BEX1	-1.90008	0.913209	-13.5188	1.09867e-35	2.512e-34	70.0709
RFC4	1.33825	4.55656	13.5145	1.14604e-35	2.61675e-34	70.0289
TRAIP	1.20208	3.23918	13.5066	1.23992e-35	2.82725e-34	69.9507
SUGCT	-1.662	1.84542	-13.5043	1.26897e-35	2.88958e-34	69.9277
ACOX1	-1.26488	5.26093	-13.5002	1.32094e-35	3.00383e-34	69.8878
NCAPH	1.41983	4.54031	13.4999	1.32448e-35	3.00782e-34	69.8851
EVA1A	2.50517	3.02893	13.4888	1.47906e-35	3.35433e-34	69.7754
CCNE1	1.53365	3.88444	13.4871	1.50465e-35	3.40777e-34	69.7583
ADAT2	1.28102	2.8554	13.4839	1.55308e-35	3.51273e-34	69.7268
TKT	1.26932	7.09234	13.4805	1.60629e-35	3.62819e-34	69.6933
LGALS9C	-2.25346	1.44563	-13.475	1.6962e-35	3.82613e-34	69.6392
CPNE8	-1.78432	1.97451	-13.4717	1.75332e-35	3.94968e-34	69.6063
TRIM40	-2.04781	1.60442	-13.4713	1.76059e-35	3.96075e-34	69.6022
PKMYT1	1.83055	4.19644	13.4624	1.92342e-35	4.32127e-34	69.5142
RBPMS2	-2.3901	1.89066	-13.459	1.9893e-35	4.4633e-34	69.4808
YTHDF1	1.16326	6.39074	13.4578	2.01187e-35	4.50792e-34	69.4696
KIF23	1.41673	3.70453	13.4448	2.2884e-35	5.1139e-34	69.3415
CHCHD6	1.26213	4.08541	13.4442	2.30208e-35	5.13764e-34	69.3356
SLC2A13	-1.37874	2.32356	-13.4356	2.50832e-35	5.58309e-34	69.2503
FANCA	1.3325	3.09881	13.4263	2.75062e-35	6.11431e-34	69.1587
PHF19	1.17883	4.51146	13.4223	2.86114e-35	6.35157e-34	69.1195
DGAT2	1.82885	3.49709	13.4212	2.8924e-35	6.4125e-34	69.1087
SECTM1	-2.96619	4.43019	-13.421	2.89938e-35	6.4195e-34	69.1063
BOP1	1.8976	6.45255	13.4161	3.04221e-35	6.72689e-34	69.0585
RGS16	2.12316	4.29307	13.4095	3.24868e-35	7.17113e-34	68.9932
DBNDD1	2.10985	3.71193	13.4094	3.25165e-35	7.17113e-34	68.9923
CLDN2	4.9365	5.68106	13.4083	3.28595e-35	7.23727e-34	68.9819
FGL2	-2.66899	3.63854	-13.405	3.39461e-35	7.46681e-34	68.9496
PGAM5	1.20091	6.15567	13.4047	3.40699e-35	7.48424e-34	68.946
PTPN21	-1.18832	2.90152	-13.3964	3.6957e-35	8.10787e-34	68.8651
MORN5	-1.98341	0.533672	-13.3832	4.21342e-35	9.23163e-34	68.7348
NUGGC	-1.22382	0.720282	-13.3804	4.33164e-35	9.47828e-34	68.7073
UGDH	-1.60976	5.79859	-13.3781	4.4332e-35	9.6879e-34	68.6842
PPRC1	1.19893	4.97628	13.3775	4.45639e-35	9.72593e-34	68.6791
XPOT	1.46139	5.44244	13.3773	4.46443e-35	9.73084e-34	68.6773
RBFOX3	-1.31129	0.349512	-13.3759	4.53019e-35	9.838e-34	68.6627
GNL3	1.32652	6.59736	13.3758	4.53116e-35	9.838e-34	68.6625
MYH11	-4.22111	4.30931	-13.3753	4.55478e-35	9.87653e-34	68.6574
CHAF1B	1.31175	3.36558	13.3706	4.77311e-35	1.03366e-33	68.6108
SGK1	-2.08315	3.63005	-13.3701	4.79496e-35	1.03706e-33	68.6063
NONO	1.07221	7.90612	13.3658	5.00334e-35	1.08073e-33	68.564
TTYH3	1.62495	6.4031	13.3631	5.13835e-35	1.10705e-33	68.5375
WDR75	1.21966	4.77984	13.3524	5.7109e-35	1.22883e-33	68.4325
KCNMA1	-2.11806	1.45435	-13.3511	5.78462e-35	1.2431e-33	68.4198
CXCL3	2.91938	5.31643	13.3469	6.03076e-35	1.29269e-33	68.3784
NEFL	-1.62654	0.550559	-13.3462	6.07437e-35	1.30038e-33	68.3712
ANKS6	1.127	3.95645	13.3455	6.11727e-35	1.3079e-33	68.3642
SLC5A6	1.79544	5.74918	13.3379	6.59383e-35	1.408e-33	68.2896
TTC22	-1.39508	4.06119	-13.333	6.91927e-35	1.47561e-33	68.2418
EPHB4	1.3896	6.14035	13.3324	6.96044e-35	1.48251e-33	68.2359
NBPF1	-1.10536	2.00394	-13.3273	7.32305e-35	1.55777e-33	68.1854
PXMP2	-1.32617	5.07752	-13.3267	7.36091e-35	1.56385e-33	68.1803
CHPF	1.79453	7.06535	13.322	7.71034e-35	1.63408e-33	68.1342
CDC6	1.69304	4.41145	13.322	7.71096e-35	1.63408e-33	68.1341
CHTF18	1.68805	3.93408	13.3209	7.79729e-35	1.65029e-33	68.123
GPD1L	-1.27804	5.16874	-13.3185	7.98832e-35	1.6886e-33	68.099
SEC14L2	1.42705	2.1702	13.3172	8.08482e-35	1.70471e-33	68.087
ZBTB7B	-1.27525	5.90148	-13.315	8.26727e-35	1.741e-33	68.0648
RHEX	-1.07134	0.638971	-13.3131	8.41961e-35	1.77086e-33	68.0467
PLK1	1.57686	5.3462	13.3124	8.48201e-35	1.78175e-33	68.0394
ZSWIM4	1.33314	3.60875	13.3095	8.72822e-35	1.83118e-33	68.0109
RPP40	1.34079	3.76743	13.3058	9.04727e-35	1.89575e-33	67.9752
PEG3	-1.02737	0.547458	-13.3037	9.23776e-35	1.93326e-33	67.9545
PBX4	1.35741	2.24422	13.2968	9.89157e-35	2.06751e-33	67.8866
SLC23A1	-1.86125	1.5097	-13.296	9.9666e-35	2.0806e-33	67.879
RAE1	1.39815	4.96396	13.2953	1.00395e-34	2.09323e-33	67.8718
POLR1E	1.04282	4.9987	13.2904	1.05394e-34	2.19472e-33	67.8235
CCDC86	1.41592	5.75929	13.2878	1.08118e-34	2.24867e-33	67.7981
PTPRH	-1.93133	4.93363	-13.2787	1.18253e-34	2.45642e-33	67.7091
SFRP5	-1.79261	0.579561	-13.2776	1.19496e-34	2.47917e-33	67.6987
CTHRC1	3.14262	4.95194	13.2746	1.23069e-34	2.55015e-33	67.6694
MCM7	1.44358	7.31677	13.2731	1.24929e-34	2.58551e-33	67.6545
C5orf34	1.20069	2.25656	13.2725	1.2572e-34	2.59868e-33	67.6482
AMPD2	1.15865	4.60654	13.2699	1.2897e-34	2.66257e-33	67.6229
FBLIM1	-1.11581	5.85882	-13.2608	1.41009e-34	2.90399e-33	67.5342
ARHGAP44	-1.96571	2.71931	-13.2556	1.4843e-34	3.05101e-33	67.4832
CHGB	-2.31795	1.06208	-13.2556	1.48511e-34	3.05101e-33	67.4826
TCF7	1.77667	3.84641	13.2552	1.49033e-34	3.058e-33	67.4792
CYP27B1	1.30902	2.09949	13.2482	1.59669e-34	3.27223e-33	67.4107
AHCY	1.69182	8.36547	13.2451	1.64611e-34	3.36941e-33	67.3804
CDK5RAP1	1.13976	4.63497	13.2382	1.76114e-34	3.60048e-33	67.3132
SMYD2	1.02966	4.73058	13.2325	1.86413e-34	3.8064e-33	67.2567
SORD	1.48844	4.64836	13.2288	1.93341e-34	3.94309e-33	67.2205
SLC25A20	-1.34887	5.0537	-13.2124	2.27126e-34	4.6153e-33	67.0604
DNAAF5	1.10525	4.8648	13.2122	2.27495e-34	4.61721e-33	67.0588
SEMA6A	-2.29638	2.74412	-13.2059	2.42178e-34	4.90337e-33	66.9966
LYAR	1.50347	5.21642	13.2035	2.47776e-34	5.01067e-33	66.9739
NUP37	1.13391	4.8569	13.2023	2.50802e-34	5.06578e-33	66.9619
GINS1	1.74261	4.44659	13.1955	2.68133e-34	5.40932e-33	66.8955
JPH1	1.69221	4.27446	13.1945	2.70775e-34	5.45609e-33	66.8857
ECT2	1.86975	5.4043	13.1925	2.76064e-34	5.556e-33	66.8665
RELN	-1.03475	0.451852	-13.1833	3.02233e-34	6.07539e-33	66.7765
LRRC19	-2.89096	3.96687	-13.1793	3.14507e-34	6.31456e-33	66.7369
MLXIPL	2.68968	4.20622	13.1765	3.23248e-34	6.48232e-33	66.7097
ADAMTSL1	-1.21289	0.943983	-13.1724	3.36371e-34	6.72943e-33	66.6701
DPEP1	4.98166	6.59989	13.164	3.65237e-34	7.29822e-33	66.5883
ALKAL2	-1.22205	0.795141	-13.1639	3.65835e-34	7.30148e-33	66.5867
GPM6B	-1.59091	1.36934	-13.1622	3.71981e-34	7.41536e-33	66.5701
GNG8	-1.61329	0.9393	-13.1595	3.81726e-34	7.6006e-33	66.5444
FANCI	1.44146	4.25811	13.1578	3.88454e-34	7.72541e-33	66.5271
DDIAS	1.51469	2.55728	13.1568	3.92223e-34	7.79115e-33	66.5175
CEACAM7	-5.18768	6.41591	-13.1495	4.2114e-34	8.35567e-33	66.4468
DIAPH3	1.47014	3.02564	13.1448	4.40958e-34	8.73855e-33	66.4011
RACGAP1	1.27057	5.41079	13.1372	4.75179e-34	9.40564e-33	66.3268
AGAP3	1.17223	4.52678	13.1289	5.1552e-34	1.01682e-32	66.2458
CENPH	1.42069	4.32506	13.1258	5.31437e-34	1.04699e-32	66.2156
C1orf112	1.08582	2.59654	13.1233	5.44516e-34	1.0715e-32	66.1914
CNGA3	-1.12061	0.324089	-13.1102	6.19478e-34	1.21616e-32	66.0633
ACACB	-1.44461	2.29818	-13.104	6.5769e-34	1.28967e-32	66.0038
DHX34	1.3229	4.28988	13.1036	6.60743e-34	1.29415e-32	65.9992
EME1	1.27201	2.27731	13.1034	6.62177e-34	1.29545e-32	65.997
TMEM185B	1.08524	5.26518	13.0984	6.95147e-34	1.35837e-32	65.9487
TLR3	-1.69703	2.3848	-13.0906	7.50605e-34	1.46503e-32	65.8725
EIF2S2	1.28128	7.29097	13.0892	7.6026e-34	1.48215e-32	65.8598
PNO1	1.26315	5.18154	13.0855	7.88668e-34	1.53398e-32	65.8233
DPH7	1.0121	4.11734	13.0848	7.93825e-34	1.54222e-32	65.8168
GTPBP3	1.09896	3.98508	13.0688	9.28758e-34	1.80228e-32	65.6608
TMEM255A	-1.15028	0.758106	-13.067	9.44852e-34	1.82929e-32	65.6437
PINK1	-1.30554	3.92922	-13.0613	9.995e-34	1.93286e-32	65.5879
CELSR1	1.95595	3.14896	13.0539	1.07449e-33	2.07549e-32	65.516
LMO3	-1.66787	0.722571	-13.0467	1.15235e-33	2.22333e-32	65.4465
MYOCD	-1.80611	1.17079	-13.0371	1.26607e-33	2.43994e-32	65.3529
FCER2	-1.57563	0.623175	-13.0358	1.2828e-33	2.46935e-32	65.3399
EXO1	1.49084	3.36538	13.031	1.34419e-33	2.58235e-32	65.2934
MRPS23	1.17992	4.63096	13.0309	1.34457e-33	2.58235e-32	65.2932
IER5L	1.75981	3.95245	13.0224	1.46177e-33	2.80103e-32	65.2101
KIF4A	1.4774	4.47311	13.0201	1.49449e-33	2.86048e-32	65.1881
POP1	1.33797	3.31426	13.001	1.80157e-33	3.4443e-32	65.0024
C1orf210	-1.40534	5.56625	-12.9936	1.93636e-33	3.69359e-32	64.9307
MT1X	-2.2075	4.87831	-12.99	2.00531e-33	3.82077e-32	64.896
PCID2	1.19472	4.78391	12.9805	2.19984e-33	4.18193e-32	64.804
GMPS	1.04854	4.76852	12.9725	2.37831e-33	4.51101e-32	64.7264
MRTO4	1.1896	5.97951	12.967	2.51047e-33	4.7563e-32	64.6727
MAD2L2	1.3611	4.42048	12.9658	2.5395e-33	4.80589e-32	64.6613
SYNM	-3.3051	2.49354	-12.9587	2.71946e-33	5.14067e-32	64.5933
FOSL1	2.74205	4.11231	12.9576	2.75126e-33	5.18911e-32	64.5817
CXCL1	3.03393	6.78488	12.9499	2.96523e-33	5.58639e-32	64.5073
IQCN	-1.01777	0.767514	-12.9486	3.00216e-33	5.64965e-32	64.495
GNPDA1	1.09892	5.63192	12.9448	3.11401e-33	5.85357e-32	64.4586
KIFC1	1.40744	5.41819	12.9438	3.14574e-33	5.90662e-32	64.4486
CCNB1IP1	1.28501	5.37724	12.9318	3.53686e-33	6.63358e-32	64.3321
SULT1B1	-2.97905	4.17316	-12.9297	3.60683e-33	6.74976e-32	64.3127
CPNE5	-1.64263	2.32719	-12.9289	3.6383e-33	6.80108e-32	64.304
HSPD1	1.45083	8.75205	12.9257	3.75118e-33	7.00429e-32	64.2737
NKD2	3.06725	3.93009	12.9242	3.80792e-33	7.10234e-32	64.2588
MTFR2	1.40466	3.38729	12.9234	3.83506e-33	7.14503e-32	64.2517
HHLA2	-2.92414	4.47301	-12.9127	4.256e-33	7.92049e-32	64.1482
CHRDL1	-3.18101	2.10997	-12.9124	4.26873e-33	7.9354e-32	64.1452
TMOD1	-1.67329	1.11689	-12.9072	4.49129e-33	8.33991e-32	64.0947
SLIT3	-2.01575	1.77315	-12.9011	4.76506e-33	8.83851e-32	64.036
VARS	1.24696	6.23103	12.8996	4.83699e-33	8.96203e-32	64.0211
LYPD8	-4.41902	4.51969	-12.8992	4.85683e-33	8.98887e-32	64.017
FABP2	-3.20616	2.78506	-12.8908	5.26984e-33	9.74254e-32	63.9359
NEU4	-2.3759	2.53326	-12.8894	5.3402e-33	9.85094e-32	63.9227
NELFCD	1.45923	6.01228	12.8859	5.52404e-33	1.01789e-31	63.8891
GDPD3	-2.14707	3.88242	-12.8848	5.58668e-33	1.0283e-31	63.8779
CBX7	-1.41177	3.0508	-12.8805	5.8239e-33	1.07079e-31	63.8366
NOP58	1.40309	6.33432	12.8761	6.077e-33	1.11611e-31	63.7943
TBC1D30	1.15897	2.66849	12.8608	7.04999e-33	1.29199e-31	63.6468
BTNL3	-2.9851	3.66799	-12.8501	7.82071e-33	1.43167e-31	63.5437
KCNN3	-1.0428	0.841219	-12.848	7.98182e-33	1.45957e-31	63.5234
KIF5A	-1.24288	0.708018	-12.8373	8.85155e-33	1.61685e-31	63.4207
SRPRB	1.02136	6.04178	12.8252	9.96207e-33	1.81402e-31	63.3032
TIMM50	1.04898	5.10452	12.8251	9.96334e-33	1.81402e-31	63.3031
CLBA1	1.13486	2.75226	12.8246	1.00192e-32	1.82221e-31	63.2975
ZBTB16	-1.19521	0.408401	-12.8176	1.07196e-32	1.9475e-31	63.2304
PGM5	-2.70038	2.23816	-12.7952	1.33127e-32	2.41077e-31	63.0152
CTU2	1.21485	4.19544	12.7902	1.39727e-32	2.52757e-31	62.9671
FAM241B	1.44638	4.06557	12.7871	1.44028e-32	2.60257e-31	62.937
CHP1	-1.19651	6.92831	-12.7868	1.44377e-32	2.60607e-31	62.9346
IFRD2	1.31471	6.07573	12.7867	1.44636e-32	2.60795e-31	62.9328
RAD54L	1.47111	3.58244	12.7793	1.55358e-32	2.79528e-31	62.8617
THUMPD2	1.02195	3.24067	12.7786	1.5635e-32	2.81012e-31	62.8554
GPX3	-2.42742	4.51223	-12.7758	1.60656e-32	2.88135e-31	62.8284
CEBPB	1.5424	6.34115	12.7738	1.63804e-32	2.93155e-31	62.8091
BCAR3	-1.21616	3.58186	-12.7705	1.69053e-32	3.02227e-31	62.7778
CPSF4	1.00656	4.61876	12.7701	1.69821e-32	3.03278e-31	62.7733
FBXO41	1.63463	2.98181	12.7677	1.73748e-32	3.09962e-31	62.7506
CEACAM1	-2.15798	6.81002	-12.7644	1.79329e-32	3.19578e-31	62.7192
COLGALT1	1.0176	6.55864	12.756	1.94626e-32	3.46105e-31	62.6379
PMAIP1	1.86125	4.00565	12.7549	1.96605e-32	3.49255e-31	62.6278
PRMT3	1.2706	3.82062	12.7522	2.01845e-32	3.57806e-31	62.6017
MYLK	-2.62041	3.49025	-12.7506	2.05097e-32	3.63187e-31	62.5858
RNF150	-1.50868	0.850233	-12.7464	2.13564e-32	3.77783e-31	62.5456
CORO2B	-1.30346	0.897029	-12.7373	2.33066e-32	4.1121e-31	62.4588
SSBP1	1.06018	5.66621	12.7373	2.33194e-32	4.1121e-31	62.4582
SDCBP2	-2.39424	5.6955	-12.7357	2.36714e-32	4.16978e-31	62.4434
SIGLEC8	-1.16901	0.790938	-12.7292	2.52148e-32	4.43238e-31	62.3806
ULBP3	1.48555	2.36342	12.7268	2.58097e-32	4.5322e-31	62.3574
NOLC1	1.26641	6.94245	12.7183	2.79986e-32	4.91145e-31	62.2766
SPATA12	1.03196	1.1008	12.7165	2.85077e-32	4.99554e-31	62.2587
THRB	-1.89568	1.62381	-12.7156	2.87383e-32	5.0307e-31	62.2507
HACD3	1.22629	5.7937	12.7046	3.19732e-32	5.58533e-31	62.1447
KCNA3	-1.18277	0.756714	-12.7009	3.31161e-32	5.77898e-31	62.1098
SSBP2	-1.22708	1.31084	-12.7006	3.324e-32	5.79458e-31	62.1061
KIAA1257	1.2444	1.34339	12.6989	3.37819e-32	5.87686e-31	62.09
EBPL	1.27694	6.47902	12.6931	3.5733e-32	6.20985e-31	62.0343
PLAC8	-3.29085	4.69969	-12.6923	3.59997e-32	6.2433e-31	62.0269
PTTG1	1.50368	5.84263	12.6868	3.79371e-32	6.5725e-31	61.9748
EXOSC5	1.48724	6.17072	12.6789	4.09663e-32	7.08999e-31	61.8985
SYNPO2	-3.07102	2.65198	-12.6784	4.11562e-32	7.11554e-31	61.8939
DPCD	1.2364	4.94288	12.6664	4.62006e-32	7.97946e-31	61.779
SMIM14	-1.64811	4.89115	-12.6654	4.66265e-32	8.03979e-31	61.7699
CPOX	1.00533	4.67675	12.6653	4.66863e-32	8.03979e-31	61.7686
FAM189A2	-1.24188	0.801168	-12.6605	4.88844e-32	8.40843e-31	61.7229
ACTR5	1.10318	4.31405	12.6527	5.27276e-32	9.0602e-31	61.6478
NIT2	1.02467	4.05769	12.641	5.90153e-32	1.01303e-30	61.5358
AKR1B10	-3.66998	4.24956	-12.6308	6.50598e-32	1.11564e-30	61.439
TRMT112	1.20209	7.62025	12.6281	6.679e-32	1.14415e-30	61.4129
SLC29A1	1.47414	6.32154	12.627	6.75005e-32	1.15514e-30	61.4024
CLIC5	-1.9756	4.08841	-12.6259	6.82481e-32	1.16674e-30	61.3914
BID	1.14728	5.23753	12.6247	6.90129e-32	1.17862e-30	61.3804
KCNK3	-1.21608	0.481521	-12.6244	6.91921e-32	1.18048e-30	61.3778
EXOSC8	1.24677	4.85397	12.6221	7.07602e-32	1.20601e-30	61.3555
LMOD1	-3.09592	3.63493	-12.6196	7.24892e-32	1.23423e-30	61.3316
EIF4E3	-1.56814	2.75893	-12.6147	7.59518e-32	1.29187e-30	61.2852
CD209	-2.1409	2.19025	-12.6007	8.69343e-32	1.47569e-30	61.1511
VSIR	-1.5201	4.53663	-12.5972	8.98839e-32	1.52422e-30	61.1179
RCAN2	-1.70599	2.78162	-12.5916	9.48616e-32	1.60377e-30	61.0644
CENPI	1.31698	2.66084	12.5799	1.06143e-31	1.79269e-30	60.9527
ZER1	-1.04547	5.28938	-12.5778	1.08369e-31	1.82845e-30	60.9321
STX1A	1.57862	3.07786	12.5754	1.10832e-31	1.86814e-30	60.9098
SHISAL1	-1.57959	0.977016	-12.5736	1.12755e-31	1.89865e-30	60.8927
SLCO2A1	-2.03219	3.77677	-12.5726	1.13907e-31	1.91612e-30	60.8826
FLVCR2	-1.58089	2.16827	-12.5662	1.21125e-31	2.03347e-30	60.8216
TDP2	-1.66143	6.49602	-12.5644	1.23135e-31	2.06516e-30	60.8052
MAD2L1	1.58709	4.58758	12.5642	1.23449e-31	2.06836e-30	60.8027
KCNIP4	-1.05888	1.0133	-12.5459	1.47062e-31	2.4542e-30	60.6289
NCAPD3	1.15326	4.06692	12.5433	1.50862e-31	2.51263e-30	60.6035
CCT7	1.07244	8.15225	12.5411	1.54031e-31	2.56286e-30	60.5829
TMEM171	-2.23243	4.84066	-12.5384	1.58048e-31	2.6271e-30	60.5573
MT1G	-3.51924	6.5214	-12.5306	1.70329e-31	2.82564e-30	60.483
SH3TC2	1.3592	1.50885	12.5304	1.70717e-31	2.82929e-30	60.4807
HOXD1	-1.35749	0.839904	-12.527	1.76347e-31	2.91684e-30	60.4485
TNFRSF10B	1.38487	5.62696	12.5208	1.87151e-31	3.0925e-30	60.3894
CCDC68	-1.92065	2.91903	-12.5199	1.88731e-31	3.11555e-30	60.3811
TUBAL3	-2.58997	3.28109	-12.5096	2.08323e-31	3.43265e-30	60.283
EIF4EBP1	1.59221	7.27667	12.5096	2.08349e-31	3.43265e-30	60.2828
NPM3	1.65522	6.88599	12.5042	2.19293e-31	3.60942e-30	60.232
RAD18	1.07958	3.49737	12.5024	2.23054e-31	3.66772e-30	60.2151
GRIK5	-1.25312	0.694702	-12.5022	2.23497e-31	3.66783e-30	60.2131
2021-03-08	-1.15052	3.82602	-12.5018	2.24455e-31	3.67997e-30	60.2089
PRC1	1.34936	4.96218	12.4976	2.33736e-31	3.82839e-30	60.1686
URB1	1.11332	3.84722	12.4958	2.37656e-31	3.8888e-30	60.1521
LRRC20	1.18568	4.08138	12.4828	2.69196e-31	4.39416e-30	60.0283
TARBP1	1.27902	4.28198	12.4827	2.69324e-31	4.39416e-30	60.0279
TESK2	-1.02841	2.95164	-12.4805	2.75259e-31	4.48664e-30	60.0062
CREB3L3	-2.1081	1.13547	-12.4779	2.82066e-31	4.59313e-30	59.982
CDCA8	1.26981	5.74534	12.4765	2.85756e-31	4.64873e-30	59.969
DCAF13	1.34759	4.41238	12.4648	3.19778e-31	5.19716e-30	59.8573
ECE2	1.25394	3.27878	12.4327	4.3439e-31	7.03946e-30	59.5531
GNG2	-1.58161	2.30031	-12.4295	4.47895e-31	7.25132e-30	59.5227
NUF2	1.65357	3.76537	12.4257	4.64455e-31	7.5122e-30	59.4866
CKAP2	1.56068	5.06429	12.4246	4.69401e-31	7.5849e-30	59.4761
SUV39H1	1.20082	4.14266	12.4227	4.78033e-31	7.71695e-30	59.458
RABEPK	1.03571	4.88326	12.4199	4.90925e-31	7.91747e-30	59.4316
MOGAT2	-3.10053	3.51909	-12.409	5.44413e-31	8.76327e-30	59.3288
CDCA7	1.79844	6.62438	12.3959	6.17249e-31	9.90723e-30	59.2041
LIF	1.72559	4.50411	12.3927	6.36031e-31	1.01989e-29	59.1744
TMIGD3	-1.35932	1.32462	-12.3926	6.36999e-31	1.02047e-29	59.1729
HAGHL	2.10317	2.57073	12.3783	7.30013e-31	1.16837e-29	59.0375
C7orf31	-1.41502	2.25245	-12.3745	7.56221e-31	1.20916e-29	59.0025
NUDCD1	1.47574	4.47029	12.3717	7.76731e-31	1.2396e-29	58.9759
HMCN2	-1.71694	1.5386	-12.3642	8.34486e-31	1.32924e-29	58.9047
HMGA1	1.52811	9.18127	12.3624	8.48819e-31	1.34952e-29	58.8877
BCAS1	-2.62295	3.67915	-12.3618	8.53516e-31	1.3557e-29	58.8823
CDHR5	-2.43638	6.34616	-12.3604	8.65565e-31	1.37354e-29	58.8683
PSPH	1.46726	4.72924	12.3569	8.94627e-31	1.41832e-29	58.8355
DHCR7	1.52796	6.15016	12.3545	9.15538e-31	1.4501e-29	58.8126
STRIP2	1.51398	2.05608	12.3512	9.44152e-31	1.49402e-29	58.782
CLPB	1.10564	3.7999	12.3487	9.67197e-31	1.52904e-29	58.7581
DTYMK	1.23401	5.77998	12.3377	1.07387e-30	1.6945e-29	58.6542
TTI1	1.23862	4.83966	12.3374	1.07713e-30	1.69804e-29	58.6512
RPN2	1.13769	9.07398	12.337	1.0809e-30	1.70239e-29	58.6477
CARS2	1.06609	4.44915	12.3356	1.09505e-30	1.72307e-29	58.6348
CKAP2L	1.41806	3.20628	12.3334	1.1189e-30	1.75894e-29	58.6134
OPN3	-1.31865	2.7958	-12.3164	1.31472e-30	2.05908e-29	58.4532
MOCS1	-1.5617	2.54706	-12.3151	1.33098e-30	2.0826e-29	58.441
PCSK9	2.73753	4.79689	12.3072	1.43501e-30	2.23913e-29	58.3663
JADE3	1.32445	3.70954	12.3062	1.44782e-30	2.25701e-29	58.3575
MCM2	1.42593	5.79679	12.3044	1.47334e-30	2.29467e-29	58.3401
ODC1	1.33501	7.79845	12.3005	1.52933e-30	2.37967e-29	58.3031
MSX1	2.18	2.88973	12.2994	1.54517e-30	2.401e-29	58.2928
CENPW	1.4525	6.20849	12.2993	1.5459e-30	2.401e-29	58.2924
CDC25C	1.20258	3.31954	12.299	1.55099e-30	2.40668e-29	58.2891
TMEM147	1.20343	7.12032	12.2972	1.57804e-30	2.44639e-29	58.2719
NFXL1	1.03654	3.52337	12.274	1.96596e-30	3.04497e-29	58.0537
YARS	1.06853	5.47806	12.2724	1.99556e-30	3.08798e-29	58.0388
SRM	1.52346	6.96782	12.2669	2.10337e-30	3.24881e-29	57.9866
NAA10	1.3227	5.01644	12.2601	2.24146e-30	3.45894e-29	57.9234
ATP8B1	-1.47174	6.31867	-12.2596	2.25252e-30	3.47281e-29	57.9185
LGALS4	-1.84839	10.2957	-12.2584	2.27967e-30	3.51144e-29	57.9066
GART	1.09711	5.30246	12.2481	2.51226e-30	3.86263e-29	57.8102
AFMID	1.01383	4.4651	12.2443	2.60378e-30	3.99604e-29	57.7746
DDN	1.6332	1.6311	12.2441	2.60876e-30	4.00002e-29	57.7727
PLPP3	-1.33508	4.23936	-12.2372	2.7867e-30	4.26896e-29	57.7072
DDX39A	1.27119	6.38832	12.2348	2.85035e-30	4.35852e-29	57.6848
FMO5	-1.85597	3.11409	-12.2279	3.0426e-30	4.64826e-29	57.62
TSPAN1	-2.32588	8.50734	-12.2277	3.04902e-30	4.65383e-29	57.6179
FGFRL1	2.0183	5.54055	12.2272	3.06213e-30	4.66961e-29	57.6136
B3GALT5	-2.6707	2.36713	-12.2269	3.06987e-30	4.67716e-29	57.6111
NSUN5	1.10159	5.1346	12.2239	3.15818e-30	4.80735e-29	57.5829
SLC30A4	-1.10775	1.94632	-12.2205	3.26311e-30	4.96258e-29	57.5505
SPC25	1.34418	4.21105	12.2182	3.33281e-30	5.06401e-29	57.5295
LRP11	1.24046	5.75835	12.2132	3.49546e-30	5.30155e-29	57.4822
DAAM2	-1.52174	2.00746	-12.2088	3.64478e-30	5.52304e-29	57.4406
SRI	-1.36752	6.90887	-12.2056	3.75508e-30	5.67163e-29	57.411
TMEM161A	1.32823	5.3814	12.2056	3.75634e-30	5.67163e-29	57.4107
CILP	-2.53573	1.41017	-12.1951	4.14958e-30	6.25415e-29	57.3118
PIF1	1.26432	2.441	12.1922	4.26354e-30	6.42014e-29	57.2849
CCNYL1	-1.08606	3.97313	-12.1919	4.27356e-30	6.42948e-29	57.2826
SYNPO	-1.54255	4.27668	-12.1907	4.32226e-30	6.49692e-29	57.2714
CP	-1.76095	0.979489	-12.1903	4.34218e-30	6.52103e-29	57.2668
LSM8	1.0053	4.0618	12.1836	4.62517e-30	6.91852e-29	57.2041
ITM2A	-2.08646	3.26664	-12.1835	4.62744e-30	6.91852e-29	57.2036
NUP107	1.06105	4.15376	12.1823	4.67943e-30	6.98382e-29	57.1925
FANCD2	1.15939	3.29992	12.1811	4.73578e-30	7.06165e-29	57.1806
S100A2	2.65405	3.36272	12.1801	4.78073e-30	7.12236e-29	57.1712
FCRLA	-1.46606	0.795062	-12.1779	4.88182e-30	7.26008e-29	57.1505
PABPC1L	2.33373	3.60986	12.1688	5.31759e-30	7.88721e-29	57.0656
NOP14	1.04001	5.95575	12.1671	5.40157e-30	8.00471e-29	57.05
FPGS	1.12951	5.74461	12.1665	5.43293e-30	8.04409e-29	57.0443
SFXN3	1.23963	4.99222	12.1653	5.49804e-30	8.13333e-29	57.0324
UTP14A	1.40576	4.94313	12.1602	5.76609e-30	8.51487e-29	56.9852
SGCA	-1.86237	1.27956	-12.1595	5.80297e-30	8.55617e-29	56.9788
ARL14	-2.13065	4.18828	-12.1595	5.80425e-30	8.55617e-29	56.9786
MRPL3	1.02905	7.01829	12.147	6.53429e-30	9.61547e-29	56.861
NXT1	1.48093	6.11159	12.1378	7.12085e-30	1.04603e-28	56.7756
RHEBL1	1.27669	2.39605	12.1338	7.39483e-30	1.08533e-28	56.7381
PTRH2	1.02303	4.0889	12.1273	7.8627e-30	1.15299e-28	56.6772
HIGD1A	-1.59644	6.65606	-12.1272	7.87139e-30	1.15326e-28	56.6761
NPRL3	1.16025	4.54151	12.125	8.03521e-30	1.17569e-28	56.6557
SUV39H2	1.14803	3.6305	12.125	8.03847e-30	1.17569e-28	56.6553
C1QTNF2	-1.05579	1.31975	-12.1201	8.41607e-30	1.22878e-28	56.6097
VMA21	1.14516	4.80449	12.1167	8.6861e-30	1.26653e-28	56.5783
RCC1	1.21669	5.99418	12.1114	9.13464e-30	1.33022e-28	56.5283
MCM6	1.19041	5.74652	12.1099	9.26405e-30	1.3479e-28	56.5144
DPH2	1.0669	5.52352	12.1033	9.85578e-30	1.43275e-28	56.4529
IPO5	1.20592	6.19858	12.1001	1.01603e-29	1.47575e-28	56.4227
RUNX1	1.33512	3.8291	12.0786	1.24348e-29	1.80299e-28	56.2221
CCT4	1.11069	7.86674	12.0772	1.25981e-29	1.8251e-28	56.2092
PRR11	1.38972	4.12979	12.0747	1.29055e-29	1.86801e-28	56.1852
EGFL6	1.7655	2.02286	12.0744	1.29403e-29	1.87145e-28	56.1825
STUM	-1.75523	0.794468	-12.0677	1.37808e-29	1.99129e-28	56.1201
GABRD	1.26526	1.52811	12.0665	1.3933e-29	2.01155e-28	56.1092
P3H1	1.19409	3.62659	12.0632	1.43761e-29	2.07196e-28	56.0781
LGI4	-1.7662	1.70095	-12.0622	1.45057e-29	2.08885e-28	56.0692
CDK1	1.7027	5.41975	12.0521	1.5945e-29	2.29219e-28	55.9752
IRF4	-1.89548	1.65948	-12.0477	1.66294e-29	2.38648e-28	55.9335
INA	-1.24192	0.489206	-12.0308	1.94864e-29	2.79172e-28	55.7761
ATP6V0D2	-1.31588	1.10325	-12.0248	2.06141e-29	2.95077e-28	55.7203
FANCG	1.03377	4.40004	12.0185	2.18605e-29	3.12385e-28	55.662
FCER1A	-1.74309	1.3212	-12.0179	2.19927e-29	3.14008e-28	55.656
ARHGEF37	-1.37556	2.94287	-12.0136	2.29014e-29	3.26704e-28	55.6158
CHEK1	1.25376	3.75659	12.0114	2.33598e-29	3.32962e-28	55.5961
FOXM1	1.45618	5.15553	12.0098	2.3715e-29	3.37738e-28	55.5811
BCL2L12	1.2728	5.08425	12.0093	2.3822e-29	3.38975e-28	55.5767
GRINA	1.43142	7.93583	12.009	2.39011e-29	3.39813e-28	55.5734
TIMELESS	1.20745	4.72202	11.9981	2.64605e-29	3.75248e-28	55.4724
HSPB8	-2.61812	2.87565	-11.9901	2.85348e-29	4.03302e-28	55.3974
PCK1	-3.06454	3.84441	-11.9855	2.97811e-29	4.20564e-28	55.355
SQOR	-1.32963	6.46396	-11.9829	3.05152e-29	4.30569e-28	55.3308
HHIP	-1.20598	0.874116	-11.9828	3.05518e-29	4.30724e-28	55.3296
MOB3B	-1.31952	3.8141	-11.9809	3.10866e-29	4.37896e-28	55.3124
DSN1	1.2997	5.06274	11.9753	3.27755e-29	4.60529e-28	55.2599
NQO2	1.05148	3.03011	11.9744	3.30331e-29	4.6376e-28	55.2521
PFDN2	1.2034	7.68447	11.9721	3.37558e-29	4.72722e-28	55.2306
RPL10L	-1.37456	0.957794	-11.9621	3.70889e-29	5.18966e-28	55.1372
ERCC6L	1.42495	2.70319	11.9548	3.96806e-29	5.53848e-28	55.0701
C4orf19	-1.47138	4.26701	-11.9469	4.27482e-29	5.96169e-28	54.9962
LMTK3	1.51979	2.27548	11.9447	4.3637e-29	6.08059e-28	54.9757
C1orf198	1.01338	5.11602	11.9408	4.52561e-29	6.30098e-28	54.9396
FER1L6	-2.23554	1.3979	-11.9401	4.55578e-29	6.33773e-28	54.933
PAQR5	-1.76737	3.27884	-11.9399	4.56363e-29	6.34341e-28	54.9313
KIAA1211	-1.83183	2.58892	-11.9317	4.92639e-29	6.83633e-28	54.8553
HSPB6	-3.29845	3.18945	-11.9255	5.21874e-29	7.23008e-28	54.7981
PA2G4	1.03349	7.27758	11.9185	5.56916e-29	7.7092e-28	54.7336
C8orf88	-1.63699	1.1327	-11.9168	5.6618e-29	7.83099e-28	54.7172
TNFSF15	1.36324	2.72709	11.9135	5.8373e-29	8.06709e-28	54.6869
CDC25A	1.30743	3.94742	11.9125	5.89261e-29	8.13684e-28	54.6776
ARHGEF39	1.10055	2.9447	11.91	6.0289e-29	8.3182e-28	54.6549
ADCY9	-1.18764	3.06516	-11.9077	6.16039e-29	8.48569e-28	54.6334
RAB36	1.59542	2.94839	11.9067	6.22189e-29	8.56338e-28	54.6236
WDR90	1.44281	3.73419	11.9005	6.58819e-29	9.06011e-28	54.5668
CD276	1.18236	5.54055	11.8986	6.70937e-29	9.21921e-28	54.5487
GLIPR2	-1.72751	4.24015	-11.8951	6.92804e-29	9.51191e-28	54.5169
HTR1D	2.54878	2.81777	11.8918	7.1443e-29	9.80081e-28	54.4863
NT5DC2	1.6269	5.3075	11.8914	7.17493e-29	9.8348e-28	54.4821
P2RX4	-1.06362	4.00324	-11.8816	7.85748e-29	1.07528e-27	54.3919
BRCA2	1.30608	2.1466	11.8764	8.25103e-29	1.12822e-27	54.3434
ASIC1	1.6499	3.09077	11.8727	8.54135e-29	1.16697e-27	54.3091
AGTRAP	1.19079	5.49435	11.8708	8.68826e-29	1.18573e-27	54.2921
C12orf45	1.04182	4.72355	11.8708	8.69279e-29	1.18573e-27	54.2916
PNPT1	1.17775	4.77906	11.8688	8.85281e-29	1.20658e-27	54.2735
NUDT1	1.23494	4.99362	11.8655	9.12986e-29	1.24333e-27	54.2429
SETBP1	-1.2817	1.19514	-11.8621	9.42503e-29	1.28042e-27	54.2113
RCN1	1.33734	5.85117	11.8617	9.45611e-29	1.2836e-27	54.2081
METTL26	1.40994	6.60166	11.8589	9.71347e-29	1.31641e-27	54.1814
PPP1R1A	-1.44395	0.56858	-11.8577	9.81837e-29	1.32955e-27	54.1707
PPP2R3B	1.21553	2.56505	11.8566	9.91853e-29	1.34204e-27	54.1607
ASCL2	3.40047	6.63697	11.8559	9.98264e-29	1.34962e-27	54.1543
SMYD1	-1.17965	0.332226	-11.8482	1.07313e-28	1.44967e-27	54.0825
BMP6	-1.51154	1.51969	-11.8405	1.15209e-28	1.55384e-27	54.012
VSNL1	2.29246	4.12076	11.84	1.15815e-28	1.56077e-27	54.0068
ASF1B	1.28684	5.901	11.8371	1.18919e-28	1.59874e-27	53.9806
APOBEC3A	-1.42943	0.932832	-11.8324	1.24303e-28	1.6698e-27	53.9366
ETHE1	-1.48736	7.97826	-11.8318	1.24941e-28	1.67702e-27	53.9315
PSMG3	1.11138	5.86551	11.8268	1.30931e-28	1.75399e-27	53.885
CES2	-2.16407	6.61791	-11.8267	1.30988e-28	1.75399e-27	53.8846
PSD	-1.87528	1.69729	-11.826	1.31911e-28	1.76414e-27	53.8776
TMEM63A	1.29141	5.743	11.8251	1.32951e-28	1.77602e-27	53.8698
E2F7	1.31748	2.17662	11.8247	1.33488e-28	1.78178e-27	53.8658
EIF5A2	1.20835	2.59822	11.8239	1.34488e-28	1.7937e-27	53.8584
LYNX1	-1.47686	1.16847	-11.8164	1.44104e-28	1.92044e-27	53.7899
WDYHV1	1.08045	4.11186	11.8162	1.44419e-28	1.92311e-27	53.7877
XDH	-2.27487	3.46545	-11.8154	1.45451e-28	1.93532e-27	53.7806
RTL10	1.06899	3.79783	11.8152	1.45806e-28	1.93851e-27	53.7782
PLAU	1.99914	5.76311	11.8116	1.50703e-28	2.00203e-27	53.7454
B3GALT4	-1.31172	3.87403	-11.8068	1.5759e-28	2.09186e-27	53.7011
PGGHG	2.53015	4.81055	11.8055	1.59582e-28	2.11664e-27	53.6886
ZNF239	1.52888	3.01046	11.8043	1.61344e-28	2.13832e-27	53.6777
SPRY4	1.12537	4.71753	11.7997	1.68338e-28	2.22926e-27	53.6356
ATP6V1F	1.10405	8.36301	11.7992	1.69193e-28	2.23881e-27	53.6306
ACAA2	-1.51864	6.0936	-11.7989	1.6965e-28	2.24309e-27	53.6279
ATAD2	1.59996	4.34187	11.7985	1.70233e-28	2.24904e-27	53.6245
EIF2S3	1.12061	7.76186	11.7974	1.71972e-28	2.27022e-27	53.6144
PLEKHG4	1.782	3.90715	11.7973	1.72137e-28	2.27062e-27	53.6134
AQP7	-1.36508	1.32627	-11.7954	1.75248e-28	2.30984e-27	53.5957
GSN	-1.76165	6.40797	-11.7934	1.78516e-28	2.35107e-27	53.5773
ACD	1.1231	4.59438	11.7919	1.81057e-28	2.3808e-27	53.5633
HEATR1	1.14972	4.09621	11.7909	1.82624e-28	2.39952e-27	53.5547
PDRG1	1.40537	5.65378	11.79	1.84276e-28	2.41745e-27	53.5458
SHE	-1.09331	1.0908	-11.789	1.85886e-28	2.4365e-27	53.5372
RPL12	1.08503	10.1141	11.782	1.98419e-28	2.59691e-27	53.4724
DONSON	1.05816	3.6791	11.7805	2.01257e-28	2.63201e-27	53.4583
KIF1A	-1.1135	0.368932	-11.7766	2.08632e-28	2.72422e-27	53.4226
RAB27A	-1.39151	3.86817	-11.7761	2.09589e-28	2.73458e-27	53.418
B3GNT7	-3.27569	4.0647	-11.7735	2.14581e-28	2.79754e-27	53.3947
HLF	-1.20129	1.04453	-11.7708	2.2011e-28	2.8674e-27	53.3694
FOXF2	-1.82886	2.98577	-11.77	2.21837e-28	2.88766e-27	53.3617
ADAMTS12	2.06436	2.51802	11.7693	2.23227e-28	2.9035e-27	53.3555
NUP155	1.07576	3.9821	11.7677	2.26527e-28	2.94188e-27	53.3409
MCM4	1.36713	5.94959	11.7665	2.29117e-28	2.97321e-27	53.3296
PCP4L1	-1.63027	0.766463	-11.7639	2.34619e-28	3.04226e-27	53.3061
RANGAP1	1.16165	6.28829	11.7608	2.41481e-28	3.12882e-27	53.2775
PPP1R14B	1.07166	7.0811	11.7604	2.42281e-28	3.13678e-27	53.2742
PAPSS2	-1.9409	5.94589	-11.7557	2.53217e-28	3.27332e-27	53.2304
FBL	1.22197	8.24354	11.7466	2.75417e-28	3.5521e-27	53.1469
SNAI1	1.57066	3.42342	11.7403	2.91993e-28	3.763e-27	53.0889
STYK1	-1.50054	3.23882	-11.7222	3.45139e-28	4.43092e-27	52.923
ALG3	1.1017	6.04702	11.722	3.45721e-28	4.43499e-27	52.9213
GPER1	-1.72335	1.65842	-11.7171	3.61746e-28	4.63703e-27	52.8763
JCHAIN	-4.93881	7.86548	-11.7062	4.00116e-28	5.12105e-27	52.7763
MMP3	3.8114	4.71953	11.7054	4.03379e-28	5.15889e-27	52.7682
SCGB2A1	-2.36826	1.75198	-11.6979	4.32157e-28	5.52273e-27	52.6998
WNT3	1.24796	1.6327	11.6863	4.81197e-28	6.13547e-27	52.5931
C15orf48	-2.55712	7.71653	-11.6863	4.81199e-28	6.13547e-27	52.5931
IPO4	1.04293	2.29747	11.6844	4.89712e-28	6.23928e-27	52.5757
BOD1	1.02074	6.07814	11.682	5.00633e-28	6.37359e-27	52.5538
POLA2	1.00355	4.0369	11.6781	5.18973e-28	6.60207e-27	52.5181
SHH	1.90497	3.77084	11.6754	5.32048e-28	6.76329e-27	52.4934
EDIL3	-1.98119	3.52363	-11.6751	5.33491e-28	6.7765e-27	52.4908
MID1IP1	1.10926	5.8447	11.6708	5.54961e-28	7.0439e-27	52.4516
DDX10	1.1114	3.68548	11.669	5.64168e-28	7.15535e-27	52.4353
CNTD2	2.37459	2.50955	11.6646	5.87562e-28	7.44083e-27	52.3949
GRPEL2	1.13521	4.10761	11.6634	5.94059e-28	7.51743e-27	52.384
PYCR3	1.61474	4.73179	11.6557	6.37917e-28	8.05424e-27	52.3133
COL11A1	2.97789	2.93307	11.6466	6.93747e-28	8.746e-27	52.2301
ACAN	1.44956	1.63912	11.6391	7.43247e-28	9.356e-27	52.1617
PSMA7	1.34656	8.94386	11.6331	7.85544e-28	9.87364e-27	52.1068
HYAL3	1.22452	3.01318	11.6317	7.95652e-28	9.99322e-27	52.0941
GLA	1.1412	5.59948	11.6203	8.84147e-28	1.10716e-26	51.9894
MGLL	-1.32498	5.61639	-11.6095	9.76046e-28	1.22042e-26	51.8913
NUFIP1	1.29258	3.64196	11.6088	9.82581e-28	1.22714e-26	51.8847
NANP	1.21928	3.2747	11.6088	9.82881e-28	1.22714e-26	51.8844
UNC5CL	1.9218	3.66634	11.6054	1.01339e-27	1.26336e-26	51.854
TLCD2	-1.27308	3.27237	-11.6054	1.0134e-27	1.26336e-26	51.854
KCNMB1	-2.04463	1.69096	-11.6026	1.04061e-27	1.29632e-26	51.8277
RNF43	2.16532	6.38482	11.6005	1.06066e-27	1.32032e-26	51.8088
AZGP1	2.76609	5.70505	11.5852	1.22018e-27	1.51666e-26	51.6697
SQLE	1.86247	5.79594	11.5764	1.32286e-27	1.64064e-26	51.5896
F13A1	-2.66003	2.84963	-11.575	1.34033e-27	1.65991e-26	51.5765
REP15	-2.37987	1.76234	-11.5747	1.34479e-27	1.66416e-26	51.5732
TPD52L2	1.06121	6.69509	11.5693	1.41271e-27	1.74691e-26	51.5244
MARCKSL1	1.07252	9.1692	11.5663	1.45211e-27	1.79431e-26	51.4971
OVGP1	1.34257	2.79073	11.5655	1.46247e-27	1.80579e-26	51.49
FABP6	3.25692	3.8595	11.5642	1.47963e-27	1.82564e-26	51.4784
FGFR2	-2.14753	2.68088	-11.5571	1.58038e-27	1.94852e-26	51.4131
C2orf15	1.13528	2.88066	11.5545	1.61863e-27	1.99275e-26	51.3893
CCR2	-1.53803	1.31932	-11.5537	1.63054e-27	2.00595e-26	51.382
SYP	-1.31968	1.37525	-11.5478	1.72148e-27	2.11627e-26	51.3282
TAF1D	1.34192	4.63601	11.5438	1.7848e-27	2.19251e-26	51.2924
TACR2	-2.4026	1.85033	-11.542	1.81512e-27	2.22813e-26	51.2756
PERP	1.37333	8.21123	11.5416	1.82197e-27	2.23491e-26	51.2719
TRAF5	1.43954	4.12041	11.5405	1.83957e-27	2.25485e-26	51.2624
CDKN3	1.43564	4.9056	11.5358	1.92154e-27	2.3536e-26	51.2191
POLR1D	1.21109	6.04295	11.5234	2.15198e-27	2.6282e-26	51.1067
PVR	1.1226	5.90908	11.5189	2.2431e-27	2.7375e-26	51.0656
HRCT1	-2.45414	4.03469	-11.5143	2.33993e-27	2.85359e-26	51.0236
MTERF3	1.24638	4.97713	11.514	2.34486e-27	2.85754e-26	51.0215
SLC2A4	-1.57403	1.79433	-11.5021	2.61518e-27	3.18233e-26	50.9133
TICRR	1.23645	2.45784	11.4984	2.70511e-27	3.28939e-26	50.8797
KAT2B	-1.45576	2.79744	-11.4969	2.74196e-27	3.33179e-26	50.8663
MAOA	-2.04911	5.88716	-11.4941	2.81344e-27	3.41617e-26	50.8408
STAP1	-1.23947	0.819596	-11.4872	2.9971e-27	3.63655e-26	50.778
TAZ	1.02916	4.29784	11.4794	3.21893e-27	3.90008e-26	50.7072
SLC22A3	1.90582	4.05057	11.4779	3.2639e-27	3.95172e-26	50.6934
HOMER1	1.44744	2.23969	11.4643	3.69601e-27	4.46523e-26	50.57
RBM47	-1.03244	5.80592	-11.4603	3.83382e-27	4.62508e-26	50.5337
SH2D6	-1.24949	0.702962	-11.4514	4.15763e-27	5.00853e-26	50.4533
SHISA3	-1.83182	1.32929	-11.4491	4.2469e-27	5.11241e-26	50.4322
FNBP1	-1.57415	3.92306	-11.4477	4.2982e-27	5.17046e-26	50.4203
MTM1	-1.14357	4.03932	-11.443	4.49001e-27	5.39733e-26	50.377
PALD1	1.90614	4.64281	11.4399	4.61792e-27	5.54712e-26	50.3491
SCG2	-2.08758	1.95948	-11.4303	5.04107e-27	6.05108e-26	50.2621
INTS13	1.26429	4.87744	11.4294	5.08098e-27	6.09464e-26	50.2543
ADGRG1	1.4397	6.30278	11.4251	5.28263e-27	6.332e-26	50.2157
MCIDAS	1.20172	1.22636	11.4243	5.32468e-27	6.37785e-26	50.2078
ATAD3B	1.28481	3.57793	11.4222	5.42507e-27	6.49347e-26	50.1893
DNER	-1.13684	0.523522	-11.4197	5.55124e-27	6.63976e-26	50.1665
PRMT1	1.32688	6.81882	11.4095	6.08921e-27	7.27803e-26	50.0747
ZDHHC9	1.28677	6.2866	11.4091	6.11482e-27	7.30345e-26	50.0705
YDJC	1.42118	6.01972	11.4084	6.15573e-27	7.34709e-26	50.0639
TACC3	1.23029	4.89277	11.4082	6.1624e-27	7.34984e-26	50.0628
DTL	1.32658	3.83602	11.4056	6.3129e-27	7.51865e-26	50.0389
MSI2	1.10805	3.7365	11.3976	6.78605e-27	8.06504e-26	49.9672
PLOD3	1.27676	6.65249	11.3967	6.84279e-27	8.12672e-26	49.9589
PLCG2	-1.34923	1.68877	-11.3936	7.04076e-27	8.35593e-26	49.9306
PEX11A	-1.0578	3.72718	-11.3867	7.49594e-27	8.88359e-26	49.8685
SLC7A11	1.86736	2.71836	11.3791	8.03502e-27	9.51575e-26	49.7996
LIMK1	1.06974	4.44319	11.3783	8.09192e-27	9.57639e-26	49.7926
OSR1	-1.21116	0.75394	-11.3758	8.27964e-27	9.79165e-26	49.7698
RPS6KL1	1.07844	2.26853	11.3752	8.32049e-27	9.83304e-26	49.7649
CA12	-2.34772	5.41275	-11.374	8.41297e-27	9.93535e-26	49.754
KIF18A	1.20919	2.7502	11.3719	8.58018e-27	1.01257e-25	49.7345
RIOK3	-1.31165	5.38524	-11.3694	8.77309e-27	1.03461e-25	49.7124
ENTPD3	-1.32535	0.871076	-11.3692	8.79074e-27	1.03524e-25	49.7104
RGMA	-1.59207	1.32208	-11.3686	8.842e-27	1.04055e-25	49.7046
FEN1	1.18747	5.94785	11.3682	8.87234e-27	1.04338e-25	49.7012
KIF14	1.34949	2.37763	11.3658	9.06677e-27	1.06402e-25	49.6797
SLC52A1	-1.22774	0.851006	-11.3644	9.18659e-27	1.07733e-25	49.6667
ZNF485	1.02994	2.61774	11.3619	9.39774e-27	1.10132e-25	49.6442
DDX21	1.36816	6.60683	11.3514	1.03339e-26	1.20934e-25	49.55
JAG2	1.78022	4.1583	11.3513	1.03434e-26	1.20961e-25	49.549
GHR	-1.44154	1.12119	-11.351	1.03709e-26	1.21198e-25	49.5464
GNB1L	1.12863	2.36877	11.3498	1.04894e-26	1.22498e-25	49.5351
CCDC113	1.34632	2.5215	11.3359	1.18928e-26	1.3879e-25	49.4106
MFAP5	-2.45709	2.24027	-11.3244	1.3206e-26	1.53796e-25	49.3067
TBRG4	1.03611	6.21931	11.3178	1.40171e-26	1.63015e-25	49.2475
SLC22A23	-1.27521	3.74511	-11.3146	1.44351e-26	1.6776e-25	49.2184
LMNB2	1.27103	6.56489	11.3133	1.46071e-26	1.69525e-25	49.2066
UBXN11	1.11445	3.55143	11.3126	1.46899e-26	1.70368e-25	49.201
TRIM59	1.0323	2.28001	11.3095	1.51164e-26	1.75074e-25	49.1726
CLEC4G	-1.02785	0.459466	-11.3001	1.64579e-26	1.90347e-25	49.0883
ANXA3	1.68247	5.64886	11.2934	1.74852e-26	2.0209e-25	49.0282
E2F3	1.02339	4.09235	11.2919	1.77198e-26	2.0466e-25	49.015
SLC9A3	-3.58326	4.14277	-11.2908	1.79087e-26	2.067e-25	49.0045
DDX11	1.19191	3.53138	11.2903	1.79782e-26	2.0736e-25	49.0006
AURKB	1.36595	5.30101	11.2878	1.84035e-26	2.1212e-25	48.9774
CFP	-1.06076	1.1497	-11.2782	2.00626e-26	2.30926e-25	48.8918
TIGD1	1.19007	2.6273	11.2773	2.02265e-26	2.32495e-25	48.8837
PAG1	-1.46435	3.00811	-11.2743	2.07872e-26	2.38776e-25	48.8566
ALYREF	1.095	7.47118	11.2706	2.14983e-26	2.46775e-25	48.8233
DIRAS1	-1.10646	0.704607	-11.2682	2.19744e-26	2.51896e-25	48.8015
CFD	-2.91174	5.29379	-11.2655	2.2518e-26	2.57951e-25	48.7773
BRAT1	1.10513	5.11485	11.2645	2.27116e-26	2.59815e-25	48.7688
KNSTRN	1.18279	4.07512	11.262	2.32411e-26	2.65511e-25	48.7459
HASPIN	1.15498	2.72271	11.2617	2.32948e-26	2.65943e-25	48.7437
SNAP25	-1.26258	0.528083	-11.2514	2.55654e-26	2.9147e-25	48.6514
MMP1	3.79247	5.97059	11.2483	2.63025e-26	2.99671e-25	48.6232
PPP1R12B	-1.86173	2.96855	-11.2453	2.70171e-26	3.07395e-25	48.5966
RASD2	-1.98936	2.85544	-11.2446	2.71887e-26	3.09138e-25	48.5903
CHST5	-2.36893	1.81637	-11.2399	2.83723e-26	3.2216e-25	48.5481
CDT1	1.57423	5.40739	11.2387	2.86735e-26	3.2536e-25	48.5376
HELLS	1.31175	2.983	11.237	2.91119e-26	3.29889e-25	48.5225
GCNT4	-1.11364	0.893563	-11.2329	3.02186e-26	3.41969e-25	48.4855
CHI3L1	2.75545	3.98896	11.2303	3.09294e-26	3.49769e-25	48.4625
SALL2	-1.19891	1.01218	-11.2301	3.10007e-26	3.50112e-25	48.4602
LAS1L	1.10788	4.98721	11.2275	3.17174e-26	3.57725e-25	48.4375
PABPC1	1.13011	10.191	11.2269	3.19022e-26	3.59327e-25	48.4317
FRMD3	-1.66032	1.89859	-11.2174	3.47592e-26	3.90983e-25	48.3467
COL7A1	2.076	2.91237	11.2161	3.51725e-26	3.95367e-25	48.3349
MEX3D	1.28205	5.02634	11.2137	3.59236e-26	4.03541e-25	48.314
NSDHL	1.13805	5.93764	11.2096	3.72946e-26	4.18661e-25	48.2768
SIAE	-1.33866	5.12161	-11.2084	3.7695e-26	4.22874e-25	48.2662
CD1D	-1.31911	2.06396	-11.2061	3.8494e-26	4.31549e-25	48.2454
OLA1	1.08078	5.87375	11.2031	3.95412e-26	4.42404e-25	48.2188
C5orf30	-1.1534	4.56106	-11.1988	4.11226e-26	4.5979e-25	48.1799
BRCA1	1.22276	3.27535	11.1859	4.61576e-26	5.15743e-25	48.0654
TRMT11	1.04036	4.16356	11.1779	4.96127e-26	5.52879e-25	47.9938
IFITM3	1.68681	9.84582	11.1761	5.04114e-26	5.61407e-25	47.9779
ABCC1	1.18338	5.0445	11.175	5.09524e-26	5.67056e-25	47.9673
PAMR1	-1.3223	2.21367	-11.1661	5.51622e-26	6.13096e-25	47.8886
SEMA3G	-1.62636	1.98995	-11.1652	5.56487e-26	6.17686e-25	47.8799
ZC3H8	1.0162	2.86904	11.1629	5.67745e-26	6.29766e-25	47.86
E2F5	1.29234	3.20337	11.1557	6.06122e-26	6.71449e-25	47.7951
FASN	1.60699	6.69532	11.1515	6.2925e-26	6.96151e-25	47.758
MAPK15	2.10208	2.30442	11.1459	6.61686e-26	7.31554e-25	47.7081
PITX1	1.68729	5.18619	11.1372	7.15791e-26	7.89814e-25	47.6302
ITGA2	1.47514	4.99387	11.1331	7.41999e-26	8.16588e-25	47.5945
NEDD4L	-1.03109	3.68765	-11.1328	7.4407e-26	8.18331e-25	47.5918
MAGOHB	1.04294	3.41878	11.1305	7.59818e-26	8.35104e-25	47.571
TCOF1	1.22248	4.58109	11.1296	7.65925e-26	8.41266e-25	47.5631
LIG1	1.06161	4.75382	11.1176	8.53036e-26	9.35112e-25	47.4562
SMKR1	1.9727	2.16053	11.1173	8.55291e-26	9.36973e-25	47.4536
EDN2	-1.68122	1.43436	-11.1169	8.58843e-26	9.40251e-25	47.4495
OMD	-1.65143	0.844152	-11.1163	8.63106e-26	9.44304e-25	47.4446
PGM1	-1.33485	5.69298	-11.1133	8.86769e-26	9.69561e-25	47.4178
BVES	-1.23226	0.968471	-11.1099	9.13999e-26	9.98684e-25	47.3878
HGH1	1.34578	5.67237	11.1086	9.25284e-26	1.01036e-24	47.3756
SERPINH1	1.27314	6.92417	11.1037	9.66618e-26	1.05412e-24	47.3322
CSRP1	-1.31108	6.10254	-11.1034	9.68805e-26	1.05582e-24	47.33
RNF183	1.72311	2.07713	11.1008	9.91796e-26	1.08018e-24	47.3067
AP1S3	1.28376	2.76864	11.1007	9.93008e-26	1.0808e-24	47.3055
HSD17B7	1.01249	3.3111	11.0993	1.00532e-25	1.09349e-24	47.2933
MASP1	-1.50727	0.718571	-11.0907	1.0862e-25	1.17994e-24	47.2166
PIMREG	1.32003	3.67843	11.0884	1.10867e-25	1.20357e-24	47.1963
PDCD11	1.08648	4.89085	11.086	1.13263e-25	1.22799e-24	47.1751
HIST3H2A	1.74598	5.08245	11.0852	1.1404e-25	1.23562e-24	47.1683
ESPL1	1.14005	3.31521	11.0848	1.14449e-25	1.23925e-24	47.1647
MXD1	-1.49425	4.8881	-11.0799	1.19631e-25	1.29453e-24	47.1208
CKS1B	1.13837	5.18351	11.079	1.20547e-25	1.3036e-24	47.1132
IL16	-1.26053	1.55131	-11.0786	1.20976e-25	1.3074e-24	47.1097
REEP2	-1.31461	1.19808	-11.0777	1.22003e-25	1.31765e-24	47.1013
ACTL6A	1.00125	6.00471	11.0559	1.48349e-25	1.59911e-24	46.9074
IMPDH2	1.0215	8.07929	11.0448	1.63798e-25	1.7645e-24	46.8092
SAMD10	1.37939	4.16712	11.0432	1.66137e-25	1.78855e-24	46.7951
TFDP1	1.06184	6.9441	11.0371	1.75439e-25	1.88507e-24	46.7411
ZNF593	1.09457	3.17676	11.0366	1.76287e-25	1.89298e-24	46.7363
GLRX3	1.00375	5.35399	11.0353	1.78333e-25	1.91372e-24	46.7249
RCSD1	-1.4209	2.29869	-11.0349	1.78907e-25	1.91866e-24	46.7217
TARBP2	1.02616	4.59052	11.0336	1.81009e-25	1.93996e-24	46.7101
STIL	1.17923	3.35192	11.0328	1.82289e-25	1.95243e-24	46.7031
CHEK2	1.01778	3.86967	11.0299	1.87144e-25	2.00061e-24	46.6771
SLC25A29	1.24275	3.46361	11.0225	1.99839e-25	2.13261e-24	46.612
CCNA2	1.35032	5.67335	11.0225	1.99872e-25	2.13261e-24	46.6118
PRKACB	-2.08778	4.21597	-11.02	2.04424e-25	2.1784e-24	46.5895
CPED1	-1.62686	1.93943	-11.0151	2.13592e-25	2.27322e-24	46.546
ARRDC4	-1.53154	4.36481	-11.0141	2.1538e-25	2.2908e-24	46.5377
CYS1	-1.51621	1.61164	-11.0126	2.18401e-25	2.32146e-24	46.5239
NCAPG	1.3196	3.81052	11.0116	2.20214e-25	2.33926e-24	46.5157
SLC9A2	-2.22085	3.295	-11.0115	2.20571e-25	2.34156e-24	46.5141
STC2	2.48746	3.12572	11.0101	2.23294e-25	2.36749e-24	46.5019
FOLR2	-2.37208	3.39711	-11.0079	2.2767e-25	2.41084e-24	46.4827
NDRG2	-1.24911	4.87679	-11.0077	2.28046e-25	2.4133e-24	46.481
CPT1A	-1.06537	6.07354	-11.0058	2.31904e-25	2.45104e-24	46.4644
IL20RA	1.34946	4.12315	11.0049	2.33859e-25	2.47015e-24	46.4561
MS4A2	-1.17126	0.833979	-11.0041	2.35512e-25	2.48604e-24	46.4491
ZNF511	1.1198	4.97827	11.0007	2.42741e-25	2.56074e-24	46.4191
CELSR3	1.64723	2.28979	11.0003	2.43642e-25	2.56864e-24	46.4154
JPH2	-1.89298	1.55107	-10.9979	2.48917e-25	2.6226e-24	46.3942
TCF3	1.08598	5.95923	10.9973	2.50152e-25	2.63396e-24	46.3893
MND1	1.41828	3.61597	10.9956	2.54075e-25	2.67359e-24	46.3739
NAP1L1	1.19445	5.71785	10.9891	2.69257e-25	2.82804e-24	46.3163
GRB7	1.55566	5.30413	10.9887	2.70317e-25	2.8374e-24	46.3124
RPIA	1.00362	6.57873	10.9879	2.72196e-25	2.85534e-24	46.3056
LRRC66	-1.5829	2.74369	-10.9878	2.72421e-25	2.85592e-24	46.3047
LZTS3	1.87738	4.15116	10.9824	2.85683e-25	2.99122e-24	46.2576
PTGDR	-2.18901	1.40671	-10.9815	2.87981e-25	3.0134e-24	46.2497
MB	-2.11649	2.08809	-10.9794	2.93623e-25	3.07053e-24	46.2304
GALK1	1.40681	4.84351	10.9774	2.98705e-25	3.12172e-24	46.2134
PES1	1.01324	6.1311	10.968	3.2477e-25	3.38781e-24	46.1304
NDUFAF8	1.11051	5.44711	10.9491	3.8447e-25	4.00311e-24	45.9631
RPF2	1.11929	4.78247	10.9465	3.93414e-25	4.09116e-24	45.9403
TONSL	1.32629	4.01094	10.9461	3.9484e-25	4.10346e-24	45.9367
NEURL1B	-1.35239	4.68485	-10.9444	4.00893e-25	4.16379e-24	45.9216
MEX3A	1.90855	2.73233	10.9441	4.01998e-25	4.17268e-24	45.9189
SP5	2.6141	3.62523	10.9433	4.04906e-25	4.20028e-24	45.9118
CXCL8	3.4442	5.6542	10.9431	4.05475e-25	4.20359e-24	45.9104
SYNC	-1.37296	1.2795	-10.9428	4.06419e-25	4.21078e-24	45.9081
OTX1	1.38089	1.31368	10.9425	4.07743e-25	4.22189e-24	45.9048
PLSCR4	-1.47198	3.48289	-10.9347	4.36983e-25	4.52186e-24	45.8362
CNN1	-3.23964	4.70838	-10.9341	4.39266e-25	4.54269e-24	45.831
GIMAP1	-1.16976	1.57791	-10.9244	4.78932e-25	4.9468e-24	45.7453
NBEAL2	1.3181	5.39168	10.9234	4.82861e-25	4.98433e-24	45.7372
GDPD5	1.95637	3.14575	10.9183	5.05347e-25	5.20684e-24	45.6921
TOP2A	1.56454	6.10037	10.9159	5.16373e-25	5.31393e-24	45.6707
SMIM6	-1.51325	3.08979	-10.9149	5.2102e-25	5.35847e-24	45.6618
NOC3L	1.18936	3.8724	10.9078	5.54892e-25	5.70334e-24	45.5993
BMP2	-1.74656	3.80047	-10.9004	5.92196e-25	6.07561e-24	45.5348
MT2A	-2.24521	6.88729	-10.8939	6.27448e-25	6.43335e-24	45.4775
GLDN	-1.03383	0.785964	-10.8863	6.71072e-25	6.87644e-24	45.4108
SLC1A5	1.25573	7.75694	10.8847	6.81068e-25	6.97037e-24	45.3962
NUP62CL	1.29595	2.99453	10.878	7.22502e-25	7.38993e-24	45.3376
SLC7A1	1.24272	5.81793	10.8779	7.23278e-25	7.39336e-24	45.3366
SLC35G1	-1.02367	2.49658	-10.8776	7.25337e-25	7.4099e-24	45.3337
PLN	-2.7691	2.86046	-10.8684	7.86473e-25	8.02958e-24	45.2535
UGT2B15	-2.67408	2.20306	-10.868	7.89729e-25	8.05792e-24	45.2494
MEST	1.12292	5.57586	10.8621	8.31686e-25	8.47573e-24	45.1981
RPS2	1.17842	10.8505	10.8574	8.67018e-25	8.83044e-24	45.1569
MROH6	1.93865	4.18813	10.8571	8.69729e-25	8.8527e-24	45.1538
MORC4	1.37116	4.1102	10.8551	8.8501e-25	9.00278e-24	45.1365
MTBP	1.07807	1.7995	10.8549	8.86363e-25	9.01109e-24	45.135
C14orf132	-1.42494	1.4756	-10.8546	8.89262e-25	9.03509e-24	45.1317
PTGER4	-1.42502	4.24722	-10.8528	9.0282e-25	9.16731e-24	45.1167
SLC11A2	1.18296	4.83369	10.8512	9.15859e-25	9.29409e-24	45.1025
CHRM2	-1.3476	0.429264	-10.8486	9.37089e-25	9.50379e-24	45.0798
ADAM33	-1.43652	1.27714	-10.8391	1.01911e-24	1.03107e-23	44.9966
POLR3K	1.07271	5.23717	10.838	1.02928e-24	1.04074e-23	44.9868
BDKRB1	-1.085	1.48151	-10.8372	1.03635e-24	1.04725e-23	44.98
CLU	-2.41968	4.38673	-10.8354	1.05328e-24	1.06372e-23	44.9639
ASNS	1.43937	5.17976	10.8351	1.05578e-24	1.06561e-23	44.9616
GINS2	1.27994	4.74506	10.8316	1.08894e-24	1.09842e-23	44.9309
HBB	-2.90958	4.56422	-10.8315	1.09082e-24	1.09966e-23	44.9292
SYNGR1	-1.29688	1.1401	-10.8251	1.15397e-24	1.16262e-23	44.8734
ATAT1	1.02013	3.52819	10.8177	1.23197e-24	1.23897e-23	44.8086
BLK	-1.11836	0.615755	-10.8116	1.30018e-24	1.30523e-23	44.7551
ENTPD8	-2.70513	3.86976	-10.8104	1.31327e-24	1.31759e-23	44.7452
EMD	1.04031	6.67932	10.8064	1.36097e-24	1.36276e-23	44.7098
UGT1A1	-1.0002	0.393401	-10.8063	1.36154e-24	1.36276e-23	44.7094
SI	-2.82668	2.08063	-10.8012	1.42508e-24	1.42435e-23	44.6642
TGDS	1.27032	4.60227	10.8005	1.43355e-24	1.43143e-23	44.6583
SLC9A1	-1.25418	5.10515	-10.7924	1.53977e-24	1.53474e-23	44.5875
ARFGAP1	1.22865	5.71802	10.7867	1.61963e-24	1.61148e-23	44.5374
SNRPD2	1.07781	8.33886	10.7866	1.62081e-24	1.6117e-23	44.5366
TCFL5	1.32061	4.05068	10.7864	1.62357e-24	1.61349e-23	44.5349
SEMA3D	-1.00331	0.468771	-10.7857	1.63271e-24	1.62066e-23	44.5294
ACVRL1	-1.50933	5.14214	-10.7795	1.72506e-24	1.71031e-23	44.4748
PNOC	-1.07549	0.774414	-10.7729	1.82794e-24	1.81123e-23	44.4174
NECTIN4	1.75973	3.82729	10.7647	1.96514e-24	1.94489e-23	44.3457
CCL8	-2.18468	1.98149	-10.7635	1.98681e-24	1.96518e-23	44.3348
NIFK	1.15874	5.95555	10.7631	1.99259e-24	1.96973e-23	44.3319
ZBTB7C	-2.22219	2.89096	-10.7629	1.996e-24	1.97194e-23	44.3302
GSTA1	-2.42814	1.83053	-10.7547	2.14534e-24	2.11699e-23	44.2587
CBX3	1.29089	7.09795	10.7541	2.1575e-24	2.12774e-23	44.2531
NPY1R	-1.47098	0.952552	-10.7502	2.23211e-24	2.20003e-23	44.2194
TENT5C	-1.84344	3.69069	-10.7443	2.35154e-24	2.31503e-23	44.1677
CMTM7	1.35104	3.94441	10.7424	2.39139e-24	2.35151e-23	44.1511
PPP1R35	1.25427	5.71391	10.7373	2.50006e-24	2.45693e-23	44.107
GRHL3	1.70227	1.89386	10.7364	2.5213e-24	2.4749e-23	44.0986
PRPS1	1.06546	5.57984	10.728	2.71287e-24	2.66139e-23	44.026
TSEN2	1.05053	3.25585	10.728	2.71445e-24	2.66139e-23	44.0255
IGSF9	-1.50791	3.38618	-10.7254	2.77666e-24	2.71922e-23	44.003
NXPE4	-3.87804	4.16012	-10.7232	2.83011e-24	2.76995e-23	43.9841
PPARGC1A	-1.55034	2.03655	-10.718	2.96387e-24	2.89917e-23	43.9383
FANCB	1.00102	1.50654	10.7083	3.22638e-24	3.15412e-23	43.8542
ALDH4A1	1.66233	4.31325	10.7068	3.26821e-24	3.19315e-23	43.8414
WDR3	1.02792	3.9289	10.7061	3.28787e-24	3.2105e-23	43.8355
CENPF	1.4607	4.02685	10.7028	3.38491e-24	3.30334e-23	43.8067
UTP18	1.02608	5.63059	10.7018	3.41703e-24	3.33274e-23	43.7973
LRRN4CL	-1.36217	1.87269	-10.7008	3.44677e-24	3.3598e-23	43.7887
B9D1	1.16222	3.09719	10.6958	3.60161e-24	3.50666e-23	43.7452
EEF1E1	1.17293	3.96934	10.6932	3.68174e-24	3.58054e-23	43.7233
GNG13	-1.51083	0.764651	-10.6913	3.74535e-24	3.64029e-23	43.7064
CAPN5	-1.32086	6.26495	-10.689	3.82114e-24	3.71181e-23	43.6865
NR3C1	-1.5358	2.37096	-10.6808	4.1057e-24	3.98132e-23	43.6153
RSL1D1	1.08291	6.59069	10.6764	4.26916e-24	4.13268e-23	43.5766
KLRB1	-1.66552	2.43322	-10.6713	4.46162e-24	4.31153e-23	43.5329
OTUB2	1.33136	2.42582	10.6693	4.54027e-24	4.38502e-23	43.5156
CCL28	-2.21323	3.94696	-10.6672	4.62461e-24	4.4639e-23	43.4974
BHLHE40	1.41752	6.95619	10.6662	4.66501e-24	4.50032e-23	43.4887
KLF9	-1.69536	3.70898	-10.6569	5.06235e-24	4.87803e-23	43.4077
PPP1R14A	-1.90092	3.43856	-10.6562	5.09186e-24	4.90365e-23	43.402
MPEG1	-2.08671	3.8352	-10.6532	5.22732e-24	5.02259e-23	43.3759
KLK6	3.6774	3.44678	10.6516	5.30101e-24	5.08758e-23	43.3621
GPATCH4	1.03675	4.86033	10.651	5.33078e-24	5.11323e-23	43.3565
SLC7A6	1.12624	3.1957	10.6509	5.33601e-24	5.11533e-23	43.3555
FOXA2	1.73664	5.43462	10.6451	5.61229e-24	5.37404e-23	43.3055
KLHL17	1.32121	2.81387	10.6434	5.69449e-24	5.44655e-23	43.2911
ZBTB12	1.37373	3.86342	10.6392	5.90755e-24	5.6375e-23	43.2547
CCNB2	1.20343	5.49143	10.6369	6.02839e-24	5.74629e-23	43.2346
FIGNL1	1.15747	3.5262	10.6345	6.15726e-24	5.86248e-23	43.2137
CLDN5	-1.85967	2.82688	-10.625	6.68867e-24	6.35764e-23	43.1316
AP3M2	1.01695	3.32112	10.6207	6.94851e-24	6.60089e-23	43.0938
CPNE1	1.64954	7.23208	10.618	7.11154e-24	6.75194e-23	43.0709
GGCT	1.20602	6.66615	10.6119	7.50142e-24	7.11006e-23	43.018
CXXC5	1.13965	5.92704	10.6097	7.64302e-24	7.24019e-23	42.9994
RHOU	-1.26423	4.49191	-10.6057	7.91998e-24	7.48989e-23	42.9641
S100B	-1.80135	2.51301	-10.6055	7.93416e-24	7.49908e-23	42.9624
KNTC1	1.12173	3.10923	10.6009	8.2541e-24	7.79708e-23	42.9232
HEPACAM2	-3.37091	3.35289	-10.5979	8.47714e-24	8.00328e-23	42.8968
ASPHD1	1.82742	3.28486	10.5938	8.78211e-24	8.28189e-23	42.8617
SLC41A2	-1.39816	3.51441	-10.5795	9.95318e-24	9.36524e-23	42.7377
SPAG5	1.14151	4.37593	10.5739	1.04466e-23	9.81851e-23	42.6897
CLMN	-1.09198	3.46064	-10.5707	1.07382e-23	1.00813e-22	42.6625
MYBBP1A	1.14104	5.27053	10.5691	1.08899e-23	1.0218e-22	42.6486
CES3	-2.28766	4.41916	-10.5687	1.09299e-23	1.02498e-22	42.6449
DNMT1	1.08791	4.99654	10.5644	1.13454e-23	1.06276e-22	42.6079
PDE3A	-2.06958	2.77951	-10.5607	1.17186e-23	1.09711e-22	42.5759
SH3BP4	1.12239	5.432	10.5599	1.1798e-23	1.10393e-22	42.5692
IFITM1	1.79737	9.29272	10.5585	1.19423e-23	1.11681e-22	42.5571
LDLRAD3	1.59166	3.1848	10.5572	1.20823e-23	1.12927e-22	42.5456
DNA2	1.23693	2.9324	10.5564	1.21698e-23	1.13682e-22	42.5384
PTP4A3	2.08134	5.50954	10.5513	1.27194e-23	1.1875e-22	42.4947
FBXL22	-1.04514	1.21744	-10.5482	1.30689e-23	1.21877e-22	42.4678
EXOSC4	1.36539	6.11476	10.5444	1.35038e-23	1.25863e-22	42.4354
RCBTB1	1.12322	4.12963	10.5345	1.47112e-23	1.3689e-22	42.3505
CDC20	1.37131	6.69923	10.526	1.58491e-23	1.47396e-22	42.2767
KLHL35	1.67734	1.87268	10.5254	1.59304e-23	1.47988e-22	42.2716
TEX45	1.46071	2.12786	10.5223	1.63535e-23	1.51751e-22	42.2456
GRHL1	1.17385	1.57739	10.5214	1.64871e-23	1.52906e-22	42.2376
SLC4A11	2.03057	2.30425	10.5169	1.71528e-23	1.58905e-22	42.1983
C9orf16	1.2129	6.77179	10.5144	1.75178e-23	1.62107e-22	42.1775
DNTTIP1	1.36393	6.69631	10.5139	1.75922e-23	1.62706e-22	42.1733
DARS	1.06556	6.22233	10.4956	2.06249e-23	1.9044e-22	42.0157
VAMP2	-1.10611	4.93789	-10.4945	2.08295e-23	1.92224e-22	42.0059
CFL2	-1.51569	2.38985	-10.4889	2.18636e-23	2.01546e-22	41.9579
DEPDC1B	1.25045	3.66502	10.4858	2.24538e-23	2.0676e-22	41.9315
TMEM9	1.13046	6.06054	10.4841	2.27891e-23	2.09732e-22	41.9168
GPR157	1.21066	3.79347	10.4814	2.33313e-23	2.14487e-22	41.8935
LPCAT3	-1.0077	3.84445	-10.4789	2.38399e-23	2.19043e-22	41.8721
FILIP1	-1.13055	0.882631	-10.4704	2.56588e-23	2.35113e-22	41.7993
TBC1D16	1.20991	4.40925	10.4658	2.66991e-23	2.44112e-22	41.7599
BUB1B	1.31724	4.1534	10.464	2.71157e-23	2.47787e-22	41.7446
C9orf116	1.15966	1.9996	10.4597	2.81529e-23	2.57125e-22	41.7074
BGN	2.45799	7.6133	10.4576	2.86501e-23	2.61523e-22	41.69
GPR3	1.20445	1.50703	10.4564	2.89492e-23	2.6411e-22	41.6797
TST	-1.35744	7.89476	-10.4504	3.04884e-23	2.77701e-22	41.6284
MFAP2	1.99155	3.91203	10.4443	3.21573e-23	2.92585e-22	41.5756
ACAT1	-1.11233	4.9605	-10.4371	3.42186e-23	3.10834e-22	41.514
TAF1A	1.10071	2.75946	10.4358	3.45893e-23	3.14032e-22	41.5034
PRKAR2B	-1.75325	2.33675	-10.432	3.57445e-23	3.24345e-22	41.4708
MYORG	-1.11207	5.23851	-10.4313	3.59849e-23	3.2635e-22	41.4642
PLEKHS1	1.86133	3.93245	10.4292	3.66283e-23	3.32006e-22	41.4466
RILP	-1.26967	4.09461	-10.4286	3.68274e-23	3.3363e-22	41.4412
CCL13	-2.64604	2.58595	-10.4232	3.85897e-23	3.49219e-22	41.3949
POPDC2	-1.72974	1.7803	-10.4202	3.95779e-23	3.57777e-22	41.3699
PCNA	1.25639	8.41127	10.4187	4.01131e-23	3.62225e-22	41.3566
PPARGC1B	-1.00242	2.40888	-10.418	4.03463e-23	3.64135e-22	41.3508
CYSRT1	1.30801	1.7446	10.4155	4.12266e-23	3.71481e-22	41.3294
CLDN11	-1.08293	0.741998	-10.4143	4.16682e-23	3.75259e-22	41.3189
NEIL3	1.09017	2.39193	10.4116	4.26298e-23	3.83714e-22	41.2963
UCKL1	1.23703	5.8214	10.4075	4.41773e-23	3.97218e-22	41.261
DTD1	1.1683	5.21085	10.4017	4.64289e-23	4.16571e-22	41.2117
UGGT2	1.14278	3.21641	10.3997	4.72629e-23	4.23828e-22	41.1941
SALL4	1.55305	1.55203	10.3952	4.91191e-23	4.40238e-22	41.1559
PHLDA2	1.70318	6.91465	10.3858	5.32339e-23	4.7661e-22	41.0762
TRIM28	1.0678	8.22895	10.3811	5.54574e-23	4.95988e-22	41.0357
TGS1	1.08262	4.80813	10.3809	5.55385e-23	4.96449e-22	41.0342
SLC17A9	2.14499	4.34998	10.3802	5.58678e-23	4.99127e-22	41.0284
CIP2A	1.23733	3.11917	10.3686	6.1749e-23	5.51084e-22	40.9292
ACTG2	-3.17424	5.53278	-10.3662	6.30362e-23	5.61975e-22	40.9088
ZNF280C	1.0113	2.21925	10.3641	6.41909e-23	5.71663e-22	40.8908
TTK	1.30378	3.75421	10.3606	6.61432e-23	5.88426e-22	40.8611
SRPX2	2.45876	4.57199	10.3572	6.8087e-23	6.05398e-22	40.8324
ATG9B	1.42289	1.59884	10.3524	7.10078e-23	6.31034e-22	40.7908
DACT3	-1.4703	1.58056	-10.3454	7.54136e-23	6.68773e-22	40.7311
ATAD3A	1.21541	5.38242	10.3449	7.56784e-23	6.70414e-22	40.7277
FABP4	-2.73629	1.67968	-10.3339	8.31812e-23	7.36491e-22	40.634
DSC2	-1.33577	4.70342	-10.3317	8.47922e-23	7.5036e-22	40.615
TMEM238L	-1.7833	5.17723	-10.3241	9.05096e-23	7.99691e-22	40.5504
HMOX1	-1.49004	5.09299	-10.323	9.13432e-23	8.06633e-22	40.5413
KCTD14	1.27363	4.29941	10.3224	9.18528e-23	8.10707e-22	40.5358
SNCG	-1.71202	2.34433	-10.3189	9.46083e-23	8.34152e-22	40.5065
OLFM1	-1.43007	1.5332	-10.3145	9.82394e-23	8.65259e-22	40.4692
GALNT12	-1.28487	5.41232	-10.3098	1.02303e-22	9.00574e-22	40.4291
LEF1	1.63035	2.89424	10.3066	1.05146e-22	9.23667e-22	40.4019
ISX	-2.57728	3.85228	-10.3036	1.07884e-22	9.47223e-22	40.3764
EFNA3	1.69089	4.72617	10.3036	1.07944e-22	9.47257e-22	40.3759
RNASEL	-1.00919	2.85222	-10.3021	1.0931e-22	9.58741e-22	40.3634
MYO1A	-1.94735	5.53746	-10.299	1.12213e-22	9.83179e-22	40.3375
VIPR1	-1.50992	3.85454	-10.2985	1.12722e-22	9.8661e-22	40.333
ICA1	1.04532	5.3315	10.2967	1.14476e-22	1.00144e-21	40.3177
NDN	-1.69473	3.70375	-10.294	1.17141e-22	1.02369e-21	40.2949
ZP3	1.55981	3.6812	10.2913	1.19882e-22	1.0471e-21	40.272
EVPL	1.65686	5.3823	10.2798	1.32266e-22	1.15227e-21	40.1746
BEX4	-1.96464	3.79542	-10.2784	1.33824e-22	1.16524e-21	40.163
AOC3	-2.23718	3.5901	-10.2753	1.37502e-22	1.1954e-21	40.1362
KRT23	4.05092	4.21494	10.2698	1.44119e-22	1.25228e-21	40.0896
SLC16A9	-2.00951	2.84203	-10.2676	1.46851e-22	1.27537e-21	40.071
IGFBP6	-1.95157	4.21634	-10.2656	1.4937e-22	1.29552e-21	40.0541
VSIG2	-3.71944	4.7507	-10.2654	1.49625e-22	1.29678e-21	40.0525
MASTL	1.01016	3.80221	10.2644	1.50963e-22	1.3077e-21	40.0436
ATP6V1C2	1.65037	2.77921	10.2619	1.54207e-22	1.33511e-21	40.0226
PRR36	1.96973	2.20872	10.255	1.63503e-22	1.41341e-21	39.9646
KRT20	-3.1383	8.35913	-10.2515	1.6855e-22	1.45629e-21	39.9345
GIMAP7	-1.62054	3.50499	-10.2513	1.68829e-22	1.45795e-21	39.9328
ARL4D	-1.48141	2.36277	-10.2503	1.7024e-22	1.46938e-21	39.9246
PLIN4	-2.44826	1.34569	-10.2497	1.7114e-22	1.47563e-21	39.9194
ATP6V1FNB	1.34142	2.00699	10.249	1.72142e-22	1.48351e-21	39.9136
DUSP2	1.49987	4.28952	10.2477	1.74082e-22	1.49793e-21	39.9025
CCN4	1.75195	2.46953	10.2468	1.75421e-22	1.50868e-21	39.8949
SNRPB	1.24046	9.28967	10.2457	1.77087e-22	1.52223e-21	39.8855
TLR7	-1.09005	1.06543	-10.2397	1.86334e-22	1.59926e-21	39.8351
AOC1	-1.82389	7.30063	-10.2396	1.86576e-22	1.60052e-21	39.8338
PTX3	-1.09226	0.993098	-10.2384	1.88364e-22	1.61503e-21	39.8244
FAM189A1	-1.84154	1.38299	-10.238	1.89155e-22	1.62098e-21	39.8203
SSBP4	1.09908	5.7538	10.2367	1.91257e-22	1.63732e-21	39.8093
TLX1	1.6054	1.70766	10.2363	1.91857e-22	1.64163e-21	39.8062
PDGFD	-1.3404	2.15211	-10.2338	1.95911e-22	1.67546e-21	39.7855
MAB21L2	-2.34216	3.01741	-10.2318	1.99391e-22	1.70435e-21	39.7681
SPEG	-1.38287	0.906518	-10.2307	2.01162e-22	1.71862e-21	39.7593
NOC4L	1.0988	5.64527	10.2287	2.04736e-22	1.74826e-21	39.7419
POLB	1.08848	3.85248	10.2237	2.13578e-22	1.82285e-21	39.7
CA9	3.68342	4.6981	10.2201	2.20217e-22	1.87855e-21	39.6697
SLC22A17	-1.35581	2.06678	-10.2162	2.27646e-22	1.93996e-21	39.6368
PDE5A	-1.48984	2.7854	-10.2149	2.30191e-22	1.96065e-21	39.6258
ACKR1	-2.44408	2.84031	-10.2125	2.35006e-22	1.99964e-21	39.6053
CRYAB	-1.91621	3.2093	-10.2124	2.35157e-22	1.9999e-21	39.6046
MYEOV	2.45474	4.01831	10.2105	2.38968e-22	2.03129e-21	39.5887
BZW2	1.00211	6.82143	10.2061	2.48095e-22	2.10674e-21	39.5516
TCEAL7	-1.52406	1.96432	-10.2056	2.49271e-22	2.11565e-21	39.5469
MFAP4	-2.43265	5.39336	-10.2043	2.51921e-22	2.13599e-21	39.5364
BICDL1	1.01416	3.17361	10.1934	2.76443e-22	2.34273e-21	39.4444
BRIX1	1.29204	4.54015	10.1905	2.83345e-22	2.40001e-21	39.42
HAND1	-2.12887	0.894586	-10.1902	2.84193e-22	2.40597e-21	39.4171
HES6	1.78512	6.32432	10.1882	2.89093e-22	2.445e-21	39.4001
SKA1	1.23907	3.45804	10.1829	3.02378e-22	2.55607e-21	39.3556
BFSP1	1.13731	1.791	10.1828	3.02672e-22	2.55727e-21	39.3547
UCN	1.26978	1.84621	10.1813	3.06565e-22	2.58885e-21	39.342
FXYD6	-1.82158	2.42711	-10.1789	3.12724e-22	2.63954e-21	39.3223
CYP2S1	1.55954	7.38669	10.1733	3.28081e-22	2.76778e-21	39.2748
DES	-4.26183	5.62412	-10.1626	3.59281e-22	3.0234e-21	39.1849
HSF4	1.50517	2.79852	10.158	3.73724e-22	3.14179e-21	39.1458
PAXX	1.11164	6.32813	10.1545	3.85006e-22	3.23502e-21	39.1164
BACE2	1.32642	5.7336	10.1501	3.99401e-22	3.35429e-21	39.08
PIK3CG	-1.20991	1.29364	-10.1494	4.01909e-22	3.37366e-21	39.0738
TCN2	-1.51318	4.40238	-10.1493	4.02238e-22	3.37474e-21	39.073
IRAK1	1.14709	7.41857	10.1429	4.24526e-22	3.55641e-21	39.0196
POLQ	1.05978	2.17531	10.1424	4.26385e-22	3.5702e-21	39.0153
LGALS2	-2.64913	4.09227	-10.1393	4.3793e-22	3.66505e-21	38.9888
MFSD4A	-1.72577	2.65943	-10.1197	5.17139e-22	4.31506e-21	38.8242
TNFSF10	-1.27993	5.86108	-10.1185	5.22311e-22	4.35397e-21	38.8143
KRT17	3.05459	3.50234	10.1132	5.46202e-22	4.54853e-21	38.77
SUCLG2	-1.15376	6.88932	-10.1121	5.51334e-22	4.58671e-21	38.7608
ADK	1.07282	5.01567	10.107	5.75534e-22	4.78331e-21	38.7182
NXPE1	-2.63887	3.008	-10.0949	6.37887e-22	5.28585e-21	38.6164
AOX1	-1.35423	1.24793	-10.0849	6.94263e-22	5.74734e-21	38.5325
IL23A	1.75737	2.5845	10.0751	7.54123e-22	6.22753e-21	38.4506
BLM	1.0407	2.68594	10.0726	7.70154e-22	6.35367e-21	38.4298
PRELP	-2.52672	2.55091	-10.0717	7.75885e-22	6.39782e-21	38.4225
FOXP2	-1.17282	0.836033	-10.0639	8.28998e-22	6.82908e-21	38.3569
KIR2DL4	-1.03314	0.696434	-10.0631	8.34211e-22	6.86529e-21	38.3507
SLC12A2	1.52375	6.98903	10.0591	8.62921e-22	7.09461e-21	38.3172
COL10A1	3.18504	3.03275	10.0583	8.68526e-22	7.13721e-21	38.3108
CD79A	-2.69909	3.56933	-10.0577	8.73296e-22	7.1729e-21	38.3054
DBF4	1.17344	3.82072	10.0467	9.58435e-22	7.84534e-21	38.2132
CLCA1	-5.27698	5.38221	-10.0444	9.7696e-22	7.99309e-21	38.1943
ZNF697	1.09353	2.60939	10.0387	1.02506e-21	8.37843e-21	38.1467
CASP5	-1.96542	3.34073	-10.0386	1.02615e-21	8.38334e-21	38.1456
FBXO32	-1.63795	3.89461	-10.0287	1.11544e-21	9.10835e-21	38.063
CD79B	-1.69213	2.15197	-10.0198	1.20195e-21	9.81e-21	37.9891
PLK3	1.02716	3.86205	10.0184	1.21649e-21	9.92387e-21	37.9772
DDIT4	1.50522	6.75003	10.0151	1.25027e-21	1.01945e-20	37.9501
TSTA3	1.35356	7.09634	10.0146	1.25567e-21	1.02286e-20	37.9458
ARHGAP39	1.11958	3.85671	10.0106	1.29878e-21	1.05695e-20	37.9124
MTG2	1.07827	4.71557	10.0094	1.31216e-21	1.06732e-20	37.9022
FAM83H	1.18958	6.61443	10.008	1.32676e-21	1.07834e-20	37.8913
BCL2	-1.34352	2.15737	-10.0035	1.37834e-21	1.11953e-20	37.8535
SLC25A15	1.05329	4.50613	10.0022	1.39363e-21	1.1314e-20	37.8426
NPR1	-1.22947	1.72186	-9.99628	1.46468e-21	1.18736e-20	37.7934
EML1	-1.30676	1.77931	-9.99188	1.51984e-21	1.23089e-20	37.7567
LOXL2	1.59218	4.76309	9.99085	1.53298e-21	1.24093e-20	37.7482
PPP1R16B	-1.41032	2.10711	-9.98577	1.5999e-21	1.29448e-20	37.7059
HSD17B11	-1.13611	7.02527	-9.98349	1.63082e-21	1.31886e-20	37.687
TRMT6	1.09783	4.3733	9.98105	1.66459e-21	1.34488e-20	37.6667
CCNL2	1.07693	5.20028	9.98082	1.66773e-21	1.34677e-20	37.6648
GALNT15	-1.29643	1.13289	-9.98043	1.67321e-21	1.35054e-20	37.6616
TCF7L1	-1.02096	2.21937	-9.97699	1.7222e-21	1.38942e-20	37.633
ITIH5	-1.46799	2.20674	-9.97247	1.78884e-21	1.4418e-20	37.5954
PAQR8	-1.41787	5.56912	-9.96732	1.86781e-21	1.504e-20	37.5526
MEF2C	-1.24734	1.96462	-9.96628	1.88418e-21	1.51646e-20	37.544
RIN1	1.12546	3.8581	9.96578	1.89216e-21	1.52215e-20	37.5398
STC1	1.72083	3.13054	9.95762	2.02618e-21	1.62763e-20	37.4721
GPR180	1.01089	3.03677	9.95477	2.07505e-21	1.66609e-20	37.4485
SCML1	1.40704	3.88482	9.95309	2.10462e-21	1.68903e-20	37.4345
TSEN15	1.04338	5.17577	9.9508	2.14527e-21	1.72083e-20	37.4155
PJA2	-1.17846	5.30309	-9.9478	2.19989e-21	1.76379e-20	37.3906
VPREB3	-1.77896	1.73516	-9.94278	2.29445e-21	1.83786e-20	37.349
SPDL1	1.04605	3.23943	9.93381	2.47332e-21	1.97877e-20	37.2747
CCDC78	1.37619	1.51756	9.92999	2.55373e-21	2.03971e-20	37.243
CALB2	-2.36693	2.09366	-9.92749	2.60771e-21	2.08183e-20	37.2223
SELENBP1	-2.33356	7.59466	-9.92494	2.66402e-21	2.12577e-20	37.2011
RUVBL2	1.10506	6.77298	9.91859	2.80923e-21	2.24059e-20	37.1486
NUSAP1	1.2891	5.59696	9.91587	2.87381e-21	2.28991e-20	37.1261
GYPC	-1.4691	3.02617	-9.90895	3.04496e-21	2.42285e-20	37.0688
PRKDC	1.27379	5.55804	9.90826	3.0625e-21	2.43565e-20	37.0632
LEMD1	2.00988	1.94277	9.90606	3.11936e-21	2.4797e-20	37.0449
ADCY3	1.10524	4.51266	9.89337	3.46822e-21	2.74922e-20	36.94
CR2	-1.94875	1.25275	-9.89175	3.51537e-21	2.78528e-20	36.9266
PAK1IP1	1.03656	5.30433	9.89154	3.52158e-21	2.78889e-20	36.9249
ARHGEF19	1.28467	3.8579	9.89028	3.55874e-21	2.81699e-20	36.9145
TPSG1	-2.7005	3.12889	-9.88614	3.68383e-21	2.91463e-20	36.8803
PSMG1	1.18277	5.74789	9.88423	3.74293e-21	2.96e-20	36.8645
AKR1C2	-1.19927	1.18655	-9.88354	3.76482e-21	2.97591e-20	36.8588
LSM7	1.23327	7.1006	9.88192	3.816e-21	3.01495e-20	36.8454
CCDC74A	1.02216	2.21276	9.87253	4.12675e-21	3.25587e-20	36.7679
GIMAP8	-1.33612	2.39327	-9.87172	4.15472e-21	3.2764e-20	36.7612
SLC35D1	-1.08241	4.95034	-9.87088	4.18379e-21	3.29778e-20	36.7543
TMPRSS2	-1.1577	6.62464	-9.86558	4.37292e-21	3.44201e-20	36.7106
NAP1L3	-1.14332	1.0689	-9.86159	4.52061e-21	3.55659e-20	36.6777
TFR2	1.35432	1.7227	9.8579	4.66179e-21	3.66081e-20	36.6473
GTF2F2	1.15216	5.22657	9.85635	4.72239e-21	3.70494e-20	36.6345
RBL1	1.17566	3.28733	9.85511	4.77145e-21	3.74168e-20	36.6242
TSPAN5	1.27812	3.29183	9.8541	4.81168e-21	3.77147e-20	36.6159
CLIP4	-1.20503	1.23835	-9.84639	5.13063e-21	4.01211e-20	36.5524
TXLNG	1.11049	4.64864	9.84339	5.26016e-21	4.11149e-20	36.5277
SINHCAF	1.22071	5.58888	9.83507	5.63717e-21	4.40003e-20	36.4592
KHDC4	1.04386	4.61491	9.83377	5.69823e-21	4.4415e-20	36.4486
LRRC75A	-1.07465	4.24299	-9.832	5.78277e-21	4.50322e-20	36.434
JAML	-1.22429	1.89157	-9.8288	5.93886e-21	4.62049e-20	36.4076
SLC25A32	1.15878	4.77235	9.82738	6.00916e-21	4.67302e-20	36.396
GPA33	-1.9014	7.74163	-9.82636	6.06055e-21	4.70645e-20	36.3875
DENND2A	-1.12445	2.52178	-9.81872	6.45785e-21	5.00573e-20	36.3247
SPARCL1	-2.0807	5.56547	-9.81605	6.60248e-21	5.11548e-20	36.3028
POLE2	1.09906	3.14333	9.81149	6.85735e-21	5.3056e-20	36.2653
CD46	1.16215	7.22893	9.81118	6.87519e-21	5.31696e-20	36.2627
DLGAP5	1.29963	4.23998	9.81023	6.92924e-21	5.3563e-20	36.255
SERPINB5	3.00184	4.62972	9.80829	7.04221e-21	5.44112e-20	36.239
ZNF251	1.04629	3.39198	9.80539	7.21323e-21	5.57069e-20	36.2152
FERMT1	1.48124	7.06309	9.80532	7.21785e-21	5.5717e-20	36.2146
DNAJC2	1.17561	4.18034	9.80037	7.52044e-21	5.7973e-20	36.1739
DNAJB5	-1.30694	1.72815	-9.79909	7.60047e-21	5.8563e-20	36.1635
RELL1	-1.29967	2.72627	-9.79628	7.7799e-21	5.98632e-20	36.1404
GINS4	1.11879	2.58455	9.79559	7.82426e-21	6.01769e-20	36.1347
WDR54	1.1021	3.54291	9.79247	8.02972e-21	6.16725e-20	36.1091
CD27	-1.759	2.76985	-9.78929	8.24433e-21	6.32919e-20	36.083
FAM83D	1.18244	5.35017	9.78821	8.31806e-21	6.38288e-20	36.0742
PARPBP	1.24079	3.29132	9.78535	8.51755e-21	6.52999e-20	36.0507
GOLT1A	1.47797	4.81486	9.78285	8.69639e-21	6.66406e-20	36.0302
CHAF1A	1.01862	4.67962	9.77739	9.09834e-21	6.95622e-20	35.9854
TMEM74B	1.98464	2.80545	9.77148	9.55515e-21	7.29883e-20	35.937
UCN3	-1.90923	1.3792	-9.76877	9.77172e-21	7.46087e-20	35.9148
ZNF367	1.1187	3.58476	9.76855	9.78946e-21	7.47102e-20	35.913
SGO1	1.12053	2.76247	9.7609	1.04299e-20	7.95259e-20	35.8503
CXCL2	2.19027	5.00767	9.75468	1.09803e-20	8.36462e-20	35.7994
PTK2B	-1.06889	4.41194	-9.75437	1.10088e-20	8.37872e-20	35.7968
SPIN4	1.10383	3.6704	9.7505	1.13663e-20	8.64301e-20	35.7652
ASPM	1.2164	2.93332	9.74534	1.18616e-20	9.01151e-20	35.723
F12	1.45707	4.29924	9.73603	1.28105e-20	9.72362e-20	35.6468
KIT	-1.64001	2.19298	-9.73503	1.29172e-20	9.80014e-20	35.6386
ZMIZ2	1.03012	5.99987	9.73018	1.34449e-20	1.01821e-19	35.599
EPHA1	1.16823	4.51166	9.72605	1.39114e-20	1.05165e-19	35.5652
POMP	1.08998	8.24585	9.72587	1.39322e-20	1.05274e-19	35.5638
CST2	2.19671	2.12978	9.72487	1.40478e-20	1.06052e-19	35.5556
SLC20A1	-1.00602	5.11739	-9.72358	1.41975e-20	1.07135e-19	35.5451
ZNF316	1.03063	4.43719	9.71904	1.47393e-20	1.11073e-19	35.508
COLEC12	-1.54394	1.66315	-9.70709	1.62662e-20	1.22416e-19	35.4105
DNMT3B	1.14012	2.20997	9.70684	1.63002e-20	1.22616e-19	35.4084
CD22	-1.42104	1.06451	-9.70219	1.6937e-20	1.27292e-19	35.3705
KLK10	3.13344	3.90714	9.69801	1.75304e-20	1.31635e-19	35.3364
SKP2	1.13448	4.67745	9.69785	1.75541e-20	1.31753e-19	35.3351
NTHL1	1.15675	5.39229	9.69564	1.78764e-20	1.34107e-19	35.3171
EPAS1	-1.09674	5.83245	-9.68532	1.94621e-20	1.45737e-19	35.233
PLS1	-1.21697	6.72359	-9.68527	1.94692e-20	1.45737e-19	35.2326
PDP1	1.11421	4.21828	9.68438	1.96136e-20	1.46717e-19	35.2253
NPEPL1	1.04818	2.75478	9.68435	1.96175e-20	1.46717e-19	35.2251
ACSF2	-1.32155	4.11379	-9.68282	1.98668e-20	1.48515e-19	35.2126
TYRO3	1.24111	2.11456	9.68152	2.00805e-20	1.49876e-19	35.2021
SPNS2	1.74544	5.40094	9.68149	2.00845e-20	1.49876e-19	35.2019
EEF1AKMT1	1.08303	4.19317	9.67897	2.05067e-20	1.52755e-19	35.1813
IGSF3	-1.01236	3.53919	-9.6778	2.07053e-20	1.54166e-19	35.1717
BTBD16	1.05584	1.12482	9.67573	2.10605e-20	1.56534e-19	35.1549
MT1E	-2.79318	6.14029	-9.67422	2.1324e-20	1.58421e-19	35.1426
GPSM2	1.28393	4.48364	9.66889	2.22789e-20	1.65224e-19	35.0993
PLCD3	-1.42933	5.45436	-9.66236	2.35078e-20	1.74107e-19	35.0461
ARID3A	1.73582	3.92003	9.66089	2.37931e-20	1.76065e-19	35.0342
APOBR	-1.869	5.02332	-9.66032	2.39053e-20	1.76817e-19	35.0295
COMT	1.1329	6.19623	9.65697	2.45716e-20	1.81586e-19	35.0023
RAB15	1.28878	5.856	9.65228	2.55381e-20	1.88562e-19	34.9642
CHRNA3	-1.34509	1.0851	-9.64976	2.60712e-20	1.9235e-19	34.9437
RAD51AP1	1.28639	4.1595	9.64225	2.77291e-20	2.04201e-19	34.8827
PALM	-1.56797	2.19588	-9.64165	2.78676e-20	2.05131e-19	34.8778
SHISA2	1.60586	1.99074	9.63491	2.94504e-20	2.16498e-19	34.8232
FABP1	-3.81289	7.85077	-9.63411	2.96453e-20	2.1774e-19	34.8166
UCHL1	-1.92645	2.38423	-9.6324	3.0063e-20	2.20519e-19	34.8028
POLA1	1.01486	3.90585	9.62773	3.12369e-20	2.2873e-19	34.7649
POU5F1B	1.85139	1.93357	9.62663	3.15201e-20	2.30703e-19	34.756
XKRX	1.55384	2.41574	9.62573	3.1753e-20	2.32307e-19	34.7487
B3GNT6	-3.16378	2.83044	-9.62173	3.28129e-20	2.39957e-19	34.7162
MYL9	-2.18946	7.18382	-9.61982	3.33311e-20	2.43535e-19	34.7007
RAB37	-1.12397	1.78025	-9.61053	3.59662e-20	2.62331e-19	34.6254
SLC25A22	1.142	4.73263	9.61014	3.60824e-20	2.62951e-19	34.6222
SPNS3	1.11863	2.07225	9.6075	3.68687e-20	2.68443e-19	34.6009
EMP1	-1.6052	5.3536	-9.60587	3.73648e-20	2.71825e-19	34.5877
LIMA1	-1.2915	6.217	-9.598	3.9851e-20	2.89661e-19	34.5239
NAT1	-1.21834	3.35642	-9.58965	4.26694e-20	3.09478e-19	34.4563
F2RL1	-1.03745	6.57688	-9.58799	4.32519e-20	3.13448e-19	34.4429
UGT2B17	-4.31348	3.94613	-9.58798	4.32541e-20	3.13448e-19	34.4429
MSH5	1.03821	1.5947	9.56926	5.04071e-20	3.64654e-19	34.2915
LAGE3	1.17878	6.17764	9.56622	5.16707e-20	3.73474e-19	34.267
SLC6A9	-1.28489	3.40702	-9.55989	5.44138e-20	3.92794e-19	34.2158
TELO2	1.02621	5.32061	9.55787	5.53149e-20	3.99127e-19	34.1996
PPP1R13L	1.18081	4.47826	9.55641	5.5982e-20	4.03421e-19	34.1877
SFTA2	2.62091	2.47311	9.55468	5.67764e-20	4.0897e-19	34.1738
MS4A1	-1.67695	1.0858	-9.55197	5.80425e-20	4.17732e-19	34.152
TP53RK	1.18358	4.9502	9.54021	6.38877e-20	4.58425e-19	34.057
PLXNA3	1.13501	3.88493	9.53656	6.58152e-20	4.72055e-19	34.0276
ARMCX1	-1.44548	2.52548	-9.53327	6.76017e-20	4.84455e-19	34.0012
OSBPL1A	-1.35191	2.99956	-9.53294	6.77841e-20	4.85555e-19	33.9985
DUSP10	1.19858	3.78627	9.53085	6.89472e-20	4.93676e-19	33.9817
TNS1	-2.08456	3.7157	-9.52779	7.06905e-20	5.05512e-19	33.957
HSPB3	-1.79103	0.886585	-9.52436	7.26898e-20	5.19146e-19	33.9294
GCNT3	-2.53089	5.06291	-9.5035	8.61329e-20	6.13332e-19	33.7615
CDHR2	-2.2769	4.26957	-9.50067	8.81357e-20	6.27062e-19	33.7388
CYBRD1	-1.90205	4.39256	-9.48344	1.01377e-19	7.19443e-19	33.6004
EPB41L4B	-1.15542	5.2357	-9.47454	1.0897e-19	7.72026e-19	33.5289
SLC2A1	1.64757	6.92821	9.47287	1.10458e-19	7.82239e-19	33.5155
H2AFX	1.17897	7.10604	9.47267	1.10634e-19	7.82823e-19	33.5139
PROSER1	1.19772	5.40348	9.47222	1.11038e-19	7.85351e-19	33.5103
SCARB1	1.05222	5.44715	9.46922	1.13777e-19	8.04048e-19	33.4862
UTP20	1.00648	3.62915	9.46875	1.14206e-19	8.0674e-19	33.4825
GJB4	1.74766	1.90912	9.46771	1.15174e-19	8.13236e-19	33.4742
TXNIP	-1.50493	8.32759	-9.46618	1.16619e-19	8.23089e-19	33.4618
MZT1	1.45031	5.3347	9.46579	1.16988e-19	8.25349e-19	33.4587
TENT5B	-1.41729	1.42205	-9.46306	1.196e-19	8.4342e-19	33.4369
SNX24	-1.09207	2.46632	-9.46187	1.2076e-19	8.51248e-19	33.4273
CROT	-1.04691	3.19923	-9.46006	1.22542e-19	8.63445e-19	33.4128
IL1R2	-2.03417	3.10731	-9.45285	1.29912e-19	9.14607e-19	33.3551
AXIN2	2.13354	5.86826	9.45227	1.30532e-19	9.18592e-19	33.3504
LGALS9B	-1.76006	1.72323	-9.45134	1.31517e-19	9.24746e-19	33.3429
MAOB	-2.15243	2.70795	-9.45035	1.32574e-19	9.31788e-19	33.335
HIF3A	-1.08481	0.777881	-9.4502	1.32739e-19	9.32559e-19	33.3338
NKD1	2.80373	3.7855	9.44603	1.37289e-19	9.64123e-19	33.3004
CHAC1	1.43078	3.63127	9.43359	1.5183e-19	1.06442e-18	33.2009
RIMKLA	-1.05866	2.2842	-9.43246	1.53231e-19	1.07339e-18	33.1918
MRGPRF	-1.87328	3.14526	-9.42876	1.57879e-19	1.10502e-18	33.1623
NGFR	-1.55102	1.32456	-9.42125	1.67767e-19	1.17276e-18	33.1022
LIMS2	-1.61866	2.72529	-9.41995	1.69532e-19	1.18461e-18	33.0918
ZWINT	1.02763	6.01247	9.41168	1.81254e-19	1.26232e-18	33.0257
HIST1H1C	-1.82272	6.00311	-9.40997	1.83769e-19	1.2793e-18	33.0121
TRIM36	-1.193	2.25008	-9.40743	1.87581e-19	1.3053e-18	32.9918
ASB9	1.64143	3.16689	9.40349	1.93639e-19	1.34522e-18	32.9604
HSPH1	1.51575	5.89133	9.40093	1.97681e-19	1.3716e-18	32.9399
TMTC1	-1.03906	1.18527	-9.39965	1.99741e-19	1.38532e-18	32.9297
PIGZ	-1.74198	4.65963	-9.3985	2.01588e-19	1.39699e-18	32.9206
ACTL10	1.39014	3.46753	9.39029	2.15399e-19	1.49085e-18	32.855
FOXS1	1.21629	2.29308	9.38443	2.25816e-19	1.56038e-18	32.8083
ARHGEF25	-1.50806	2.4521	-9.37696	2.39825e-19	1.65514e-18	32.7488
FAM71E1	1.09287	2.65654	9.36922	2.55257e-19	1.76019e-18	32.6872
SH3BGR	-1.11106	2.26621	-9.36649	2.60919e-19	1.7985e-18	32.6655
SLC44A4	-1.43519	7.91779	-9.34921	2.99846e-19	2.06175e-18	32.528
LRATD2	1.06008	5.32467	9.34659	3.06216e-19	2.10297e-18	32.5072
DPYD	-1.56425	2.19651	-9.34565	3.08532e-19	2.11634e-18	32.4997
POGLUT2	1.09776	2.9831	9.33977	3.23467e-19	2.21691e-18	32.453
PKM	1.06611	8.67696	9.33866	3.26377e-19	2.23594e-18	32.4441
ORC1	1.09272	3.88333	9.33809	3.27873e-19	2.24527e-18	32.4396
PLPP2	1.06393	5.84834	9.33472	3.36867e-19	2.30405e-18	32.4129
ECI2	-1.28482	4.16868	-9.33435	3.37866e-19	2.30994e-18	32.4099
PNCK	-1.35389	0.854933	-9.33391	3.3905e-19	2.31709e-18	32.4065
PLK4	1.0271	3.27297	9.3326	3.42644e-19	2.33975e-18	32.3961
P2RY8	-1.17512	1.83028	-9.32471	3.65043e-19	2.48967e-18	32.3334
CGN	-1.17308	5.75731	-9.31667	3.89364e-19	2.65017e-18	32.2697
TMEM140	-1.05807	4.28167	-9.31253	4.0251e-19	2.73743e-18	32.2368
SLC19A2	1.039	3.97281	9.30593	4.24373e-19	2.88261e-18	32.1845
PLS3	1.29127	5.08917	9.3	4.45024e-19	3.01679e-18	32.1376
CCNJL	-1.43218	2.66595	-9.2918	4.75263e-19	3.21529e-18	32.0726
KANK2	-1.24083	4.44546	-9.2901	4.81762e-19	3.25664e-18	32.0592
C20orf194	-1.1165	1.41693	-9.28879	4.86835e-19	3.28961e-18	32.0488
TNFSF9	2.27181	3.2609	9.28123	5.17175e-19	3.49042e-18	31.989
DUS3L	1.0405	4.92828	9.27704	5.34837e-19	3.60671e-18	31.9558
LRFN4	1.23106	5.31456	9.25791	6.23191e-19	4.18407e-18	31.8047
ULBP2	1.73201	1.87936	9.25648	6.30328e-19	4.2303e-18	31.7934
COL1A1	2.37016	8.81002	9.25355	6.45225e-19	4.32164e-18	31.7703
FOXN3	-1.0705	3.61598	-9.25226	6.51936e-19	4.36486e-18	31.7601
MZT2A	1.06741	5.04457	9.24877	6.70314e-19	4.48254e-18	31.7326
SHROOM4	1.43511	2.76614	9.24816	6.73598e-19	4.50271e-18	31.7278
RAB6B	-1.0687	1.5588	-9.24343	6.99503e-19	4.66659e-18	31.6905
KLK15	-1.2778	1.17698	-9.24221	7.06386e-19	4.71064e-18	31.6808
SERPINE1	2.09646	4.6698	9.24213	7.06787e-19	4.71144e-18	31.6803
B3GNT8	-1.46043	5.09719	-9.22365	8.18983e-19	5.43563e-18	31.5346
RPS21	1.36122	10.9662	9.22115	8.35437e-19	5.54265e-18	31.515
FAM111B	1.2662	3.99281	9.22068	8.38586e-19	5.55914e-18	31.5112
HSPA2	-1.66687	3.32865	-9.21896	8.50173e-19	5.63152e-18	31.4977
RTN4R	1.26575	2.91636	9.21888	8.50686e-19	5.6327e-18	31.4971
CPXM1	1.67963	3.88036	9.21749	8.60139e-19	5.69304e-18	31.4862
CIDEC	-1.87323	1.92959	-9.21687	8.64412e-19	5.71907e-18	31.4813
TMTC4	1.00298	4.23589	9.21656	8.66576e-19	5.73114e-18	31.4788
LIPG	1.19909	3.14687	9.21442	8.81423e-19	5.82474e-18	31.462
PODXL2	1.4963	6.10214	9.20519	9.48617e-19	6.25894e-18	31.3894
FMNL2	1.04961	4.26509	9.20453	9.53609e-19	6.2894e-18	31.3842
MGAT4A	-1.08785	4.27393	-9.20441	9.54529e-19	6.293e-18	31.3832
RTL5	-1.00237	1.22547	-9.20084	9.82015e-19	6.46913e-18	31.3552
NPM1	1.17089	8.80028	9.19841	1.00115e-18	6.59259e-18	31.3361
MEP1A	-2.76403	6.11275	-9.19697	1.01274e-18	6.66373e-18	31.3247
RPUSD1	1.05716	5.47584	9.1963	1.01812e-18	6.69647e-18	31.3195
IRAK2	1.40044	3.40055	9.18873	1.08127e-18	7.10908e-18	31.26
CCL19	-2.54376	2.93606	-9.17435	1.21201e-18	7.93143e-18	31.1472
KIAA0895	1.00201	1.88641	9.17317	1.22342e-18	8.00293e-18	31.1379
ADAM12	1.96679	2.24002	9.16995	1.25509e-18	8.20052e-18	31.1127
RTN1	-1.04114	1.17843	-9.15891	1.36992e-18	8.91617e-18	31.0261
HSPE1	1.06901	7.5732	9.15623	1.39937e-18	9.09681e-18	31.0051
CTSH	1.16331	5.99426	9.15619	1.39984e-18	9.09681e-18	31.0048
FCGBP	-3.69456	6.02679	-9.14857	1.48692e-18	9.65147e-18	30.9451
POU2AF1	-1.72208	1.95492	-9.14482	1.53178e-18	9.935e-18	30.9158
CHD7	1.03031	3.44858	9.14313	1.55234e-18	1.00606e-17	30.9026
TACSTD2	3.00134	4.14801	9.13866	1.60826e-18	1.04069e-17	30.8676
FAM107B	-1.36179	4.26418	-9.13839	1.61174e-18	1.04254e-17	30.8655
EPHX2	-1.36997	4.83196	-9.13514	1.65376e-18	1.06849e-17	30.84
RASGRP2	-1.00477	1.36163	-9.12736	1.75869e-18	1.13541e-17	30.7793
NEUROD1	-1.03058	0.343013	-9.12629	1.77371e-18	1.14467e-17	30.7708
CCL15	-1.3068	3.29326	-9.12138	1.84389e-18	1.18813e-17	30.7325
SLC1A1	-1.671	3.6636	-9.12122	1.84627e-18	1.18921e-17	30.7312
IQGAP2	-1.60937	3.98997	-9.11968	1.8688e-18	1.20327e-17	30.7192
RELL2	1.27529	2.13251	9.08522	2.453e-18	1.56979e-17	30.4504
BDKRB2	-1.03091	3.1524	-9.08314	2.49357e-18	1.59515e-17	30.4342
GABRE	1.65088	3.04805	9.08221	2.51182e-18	1.6056e-17	30.427
MATN2	-1.76845	3.94502	-9.08027	2.55055e-18	1.62912e-17	30.4119
RERG	-1.39865	1.55057	-9.07199	2.72241e-18	1.73493e-17	30.3475
NOTUM	3.66867	3.50038	9.07101	2.74354e-18	1.74773e-17	30.3398
BCL2L1	1.02746	6.96421	9.05129	3.20416e-18	2.03346e-17	30.1865
SH2D2A	1.0104	3.27932	9.04617	3.33573e-18	2.11297e-17	30.1467
TDGF1	2.19445	3.46614	9.04075	3.48086e-18	2.20075e-17	30.1046
VWA5A	-1.3773	4.14723	-9.04005	3.50002e-18	2.2112e-17	30.0992
RBM24	-1.03351	0.916171	-9.03332	3.69006e-18	2.32689e-17	30.047
ATP2A3	-1.7143	5.5821	-9.03204	3.72727e-18	2.34859e-17	30.0371
BARX2	-1.91223	2.33167	-9.0292	3.81131e-18	2.39794e-17	30.015
UCHL3	1.07211	4.67152	9.02608	3.90587e-18	2.45652e-17	29.9908
SLC35E4	1.25549	3.39641	9.02298	4.00204e-18	2.51418e-17	29.9668
VILL	-1.41263	4.85522	-9.01895	4.13063e-18	2.59109e-17	29.9355
MAF	-1.36741	3.05718	-9.01721	4.18722e-18	2.62462e-17	29.9221
BMP4	1.72336	5.79249	9.01435	4.28213e-18	2.68212e-17	29.9
HAUS6	1.00516	3.24362	9.01344	4.3128e-18	2.70032e-17	29.8929
PID1	-1.80298	3.89533	-9.00975	4.43948e-18	2.77653e-17	29.8643
ARVCF	1.02617	3.34719	9.00496	4.60946e-18	2.87963e-17	29.8272
SVIL	-1.25293	4.45655	-9.00245	4.7008e-18	2.9345e-17	29.8078
POLR3G	1.1335	2.18684	9.00235	4.70435e-18	2.93563e-17	29.807
SOX12	1.23265	3.88709	8.99699	4.90638e-18	3.0549e-17	29.7655
MCM8	1.03566	3.20504	8.98783	5.2711e-18	3.27229e-17	29.6947
SLC46A3	-1.24556	4.44906	-8.98766	5.27802e-18	3.27538e-17	29.6934
STAB1	-1.44446	3.58186	-8.98653	5.3249e-18	3.30081e-17	29.6846
CD180	-1.07621	1.37035	-8.98307	5.47076e-18	3.38748e-17	29.6579
ZNF579	1.08179	3.54279	8.97694	5.73932e-18	3.55246e-17	29.6106
EDNRB	-1.24169	2.59879	-8.97503	5.82567e-18	3.60193e-17	29.5958
KCTD9	-1.14195	4.0896	-8.97012	6.05383e-18	3.73887e-17	29.5579
NAT2	-1.81388	3.38472	-8.96966	6.07531e-18	3.75075e-17	29.5544
CD48	-1.57921	2.89082	-8.96915	6.09998e-18	3.76322e-17	29.5504
CAV1	-1.53204	4.75093	-8.96423	6.33889e-18	3.90631e-17	29.5124
OR2W3	-1.03718	0.67655	-8.96389	6.35573e-18	3.91382e-17	29.5098
TCL1A	-1.43088	0.711649	-8.96361	6.36951e-18	3.92086e-17	29.5077
SIGLEC1	-1.45811	1.81833	-8.96007	6.54802e-18	4.02927e-17	29.4804
ANKRD40CL	-1.50738	3.22601	-8.95884	6.6112e-18	4.06369e-17	29.4709
COL4A1	1.48788	6.76705	8.95573	6.77356e-18	4.16044e-17	29.4469
MIER1	-1.04685	4.02233	-8.95515	6.80424e-18	4.17776e-17	29.4425
FLNC	-2.16568	3.47678	-8.94516	7.35595e-18	4.50508e-17	29.3654
ADAMTSL5	1.09508	2.61903	8.94123	7.5848e-18	4.64344e-17	29.3352
CNRIP1	-1.06208	2.1423	-8.93933	7.69795e-18	4.711e-17	29.3206
CCDC85B	1.6467	5.76847	8.93428	8.00681e-18	4.89467e-17	29.2817
NIPAL1	-1.1107	3.81613	-8.93278	8.10091e-18	4.95039e-17	29.2702
XPO4	1.01987	3.75664	8.93102	8.21324e-18	5.01721e-17	29.2566
KIF13B	-1.09	4.5269	-8.93062	8.23841e-18	5.03076e-17	29.2535
AKAP5	-1.07442	1.57818	-8.91745	9.12856e-18	5.56018e-17	29.1522
GOLGA7B	1.39432	2.04569	8.91091	9.60448e-18	5.83737e-17	29.102
TMEM158	1.47993	4.1044	8.90701	9.9005e-18	6.01076e-17	29.072
CYP2C18	-1.55564	1.92681	-8.90391	1.01416e-17	6.14824e-17	29.0482
CASD1	-1.06762	3.56694	-8.89088	1.12227e-17	6.78651e-17	28.9482
DPP10	-1.00854	0.500952	-8.88617	1.16404e-17	7.03406e-17	28.9121
CRABP1	-1.44531	0.994639	-8.88098	1.21184e-17	7.31239e-17	28.8724
EEPD1	1.07653	4.40726	8.87035	1.31605e-17	7.91846e-17	28.7909
ADRM1	1.06526	7.74634	8.8687	1.333e-17	8.01469e-17	28.7782
FAM92A	1.20776	2.83303	8.85999	1.42607e-17	8.55894e-17	28.7116
LPCAT1	1.17487	4.78402	8.85721	1.45704e-17	8.73859e-17	28.6904
FAXDC2	-1.38116	2.59993	-8.85112	1.52742e-17	9.15091e-17	28.6438
AGT	1.8173	4.69603	8.85053	1.53448e-17	9.18991e-17	28.6392
FAP	1.7456	2.15405	8.84931	1.54902e-17	9.27038e-17	28.6299
TEX30	1.22166	3.53624	8.84247	1.63314e-17	9.75992e-17	28.5777
PHKA1	1.17408	3.09013	8.84054	1.65771e-17	9.8997e-17	28.563
RAET1L	1.5122	1.59164	8.83687	1.70549e-17	1.01815e-16	28.5349
GNAI1	-1.28551	3.12312	-8.83021	1.79551e-17	1.06999e-16	28.4841
GIMAP6	-1.33676	3.02486	-8.82962	1.80374e-17	1.07413e-16	28.4796
YAE1	1.13972	4.60867	8.82661	1.8462e-17	1.09902e-16	28.4566
CALU	1.03149	6.76291	8.81911	1.95623e-17	1.16164e-16	28.3994
UBTD1	1.17177	3.81787	8.80522	2.1777e-17	1.28996e-16	28.2935
CTU1	1.29653	3.2753	8.80515	2.17889e-17	1.29021e-16	28.293
CLCN2	-1.20015	4.66473	-8.79973	2.27181e-17	1.34334e-16	28.2518
RPL22L1	1.77662	5.86988	8.78981	2.4522e-17	1.44746e-16	28.1763
PTK7	1.75461	4.62474	8.78937	2.46069e-17	1.45196e-16	28.1729
FOXP4	1.05778	6.03698	8.78161	2.61208e-17	1.53859e-16	28.1139
SLC13A2	-2.39057	2.35919	-8.77856	2.67419e-17	1.57462e-16	28.0907
THEM6	1.19795	6.07492	8.77164	2.82041e-17	1.65782e-16	28.0382
CLSPN	1.0509	2.41654	8.76862	2.88678e-17	1.69386e-16	28.0152
TSPAN11	-1.26548	2.18409	-8.76621	2.94069e-17	1.7249e-16	27.997
SIPA1L2	-1.13414	3.89635	-8.76604	2.9445e-17	1.72653e-16	27.9957
SVEP1	-1.16728	1.5592	-8.76094	3.06213e-17	1.79362e-16	27.957
ADAMTS2	1.85638	3.72691	8.75874	3.1144e-17	1.82361e-16	27.9403
GPRASP1	-1.03191	1.37495	-8.75728	3.14968e-17	1.8417e-16	27.9292
PIEZO1	1.0333	5.51692	8.74758	3.39326e-17	1.98205e-16	27.8556
SSPN	-1.27363	2.27124	-8.74351	3.50078e-17	2.04415e-16	27.8248
STRA6	1.81721	1.78921	8.74144	3.55684e-17	2.07616e-16	27.8091
MZB1	-2.28103	3.6614	-8.73728	3.67214e-17	2.14272e-16	27.7776
GJB3	1.71342	4.88691	8.73239	3.8127e-17	2.22242e-16	27.7406
MKI67	1.23521	5.24028	8.73181	3.82967e-17	2.22999e-16	27.7362
LRRC61	1.00322	4.7748	8.72956	3.89609e-17	2.2671e-16	27.7192
SGCE	-1.40614	2.86338	-8.72855	3.92656e-17	2.28404e-16	27.7115
CENPE	1.11209	2.57393	8.72843	3.93007e-17	2.28529e-16	27.7106
MEIS1	-1.12428	1.52345	-8.72739	3.9616e-17	2.30283e-16	27.7027
EPHA10	-1.07271	2.77145	-8.72684	3.97838e-17	2.31178e-16	27.6986
PLEK2	1.01471	6.9031	8.72579	4.01027e-17	2.3287e-16	27.6907
C20orf27	1.16339	6.06966	8.72481	4.04055e-17	2.34547e-16	27.6833
POLD1	1.00549	4.78038	8.7216	4.14115e-17	2.40187e-16	27.659
PLA2G5	-1.06223	0.937239	-8.72127	4.15177e-17	2.40671e-16	27.6565
C3orf85	-1.57121	1.91717	-8.72095	4.16203e-17	2.41099e-16	27.654
NUP58	1.02107	4.30015	8.71513	4.35164e-17	2.51823e-16	27.61
C16orf54	-1.35707	1.76464	-8.71399	4.38983e-17	2.53858e-16	27.6014
SLC52A2	1.1805	6.97388	8.70742	4.61624e-17	2.66683e-16	27.5518
ICAM3	-1.06255	1.3332	-8.70392	4.74141e-17	2.73812e-16	27.5254
RHBDL2	-1.66779	3.15629	-8.69874	4.93303e-17	2.84487e-16	27.4862
TM7SF2	1.07806	4.24737	8.69479	5.08436e-17	2.93014e-16	27.4564
CYP3A4	-1.28096	0.672053	-8.69139	5.21826e-17	3.00627e-16	27.4308
ERO1A	1.06686	5.73732	8.69132	5.22106e-17	3.00685e-16	27.4302
ABCE1	1.1013	5.34591	8.68622	5.42846e-17	3.12201e-16	27.3918
PARM1	-1.46303	6.5426	-8.68424	5.51098e-17	3.16839e-16	27.3769
VPS35L	-1.22436	2.9661	-8.67366	5.97482e-17	3.42803e-16	27.2971
ADAMTS1	-1.44121	3.16884	-8.66878	6.20133e-17	3.55192e-16	27.2604
ALKAL1	1.6779	1.91909	8.66791	6.24275e-17	3.57443e-16	27.2538
ERICH2	1.41199	2.31923	8.66263	6.49923e-17	3.72002e-16	27.2141
TLCD1	1.22263	4.94501	8.65622	6.8246e-17	3.90226e-16	27.1658
LGR4	-1.09049	5.07923	-8.65518	6.87897e-17	3.93201e-16	27.158
CLIP3	-1.33588	3.03298	-8.65256	7.01747e-17	4.00709e-16	27.1383
GOLM1	-1.12762	7.57064	-8.65223	7.03536e-17	4.01457e-16	27.1358
LIME1	1.13377	2.32352	8.64603	7.37539e-17	4.20718e-16	27.0892
TNFAIP8L3	-1.28602	2.20643	-8.64449	7.46233e-17	4.25315e-16	27.0777
DUSP4	2.25168	3.4881	8.6357	7.97815e-17	4.54022e-16	27.0117
ETS2	1.05442	8.34972	8.63561	7.98395e-17	4.54198e-16	27.011
TMPRSS3	1.72939	2.51901	8.63389	8.08909e-17	4.59869e-16	26.9981
CDH24	1.00762	3.26836	8.63317	8.13347e-17	4.62235e-16	26.9927
ZC3H12C	-1.16998	2.04612	-8.62953	8.36192e-17	4.74576e-16	26.9653
ACBD7	1.02643	1.47576	8.62929	8.37715e-17	4.7512e-16	26.9635
DDX27	1.11867	5.71411	8.61839	9.10056e-17	5.15106e-16	26.8818
LMO2	-1.00516	2.61935	-8.60951	9.73487e-17	5.50082e-16	26.8153
NXPE2	-1.68319	2.01047	-8.6086	9.8025e-17	5.53532e-16	26.8085
KIF11	1.11303	4.65116	8.60416	1.01385e-16	5.71544e-16	26.7752
TPSB2	-2.014	3.17826	-8.60229	1.02835e-16	5.79524e-16	26.7612
PRKAA2	-1.07671	0.657051	-8.60159	1.03383e-16	5.82221e-16	26.7559
DPP7	1.08846	6.63594	8.59741	1.06713e-16	5.99968e-16	26.7247
ACADM	-1.13971	4.59424	-8.58851	1.14159e-16	6.40976e-16	26.6581
MAN1A1	-1.33415	5.09848	-8.5871	1.15388e-16	6.47445e-16	26.6475
HSPB7	-1.8806	1.88483	-8.587	1.15468e-16	6.47678e-16	26.6468
ANOS1	1.45139	1.83232	8.58649	1.15921e-16	6.49998e-16	26.643
KIF26B	1.39687	1.6285	8.58625	1.16126e-16	6.5093e-16	26.6412
IL11	1.75411	1.86846	8.5817	1.20205e-16	6.73121e-16	26.6072
MSRB3	-1.73205	3.06542	-8.56978	1.31555e-16	7.35211e-16	26.5181
PLCG1	1.02387	4.68477	8.56345	1.37998e-16	7.70892e-16	26.471
CMBL	-1.75614	5.96118	-8.56342	1.38031e-16	7.70892e-16	26.4707
C2	1.44456	4.63693	8.56279	1.38692e-16	7.74323e-16	26.466
CNGA1	-1.16436	1.69906	-8.56149	1.4006e-16	7.81441e-16	26.4563
DEFB1	-2.26188	3.60807	-8.55946	1.42232e-16	7.93033e-16	26.4411
FKBP1B	-1.30497	1.9529	-8.55329	1.49016e-16	8.29758e-16	26.3952
PDPN	1.54785	4.10894	8.54904	1.53884e-16	8.56579e-16	26.3634
PITPNM3	-1.14351	2.29632	-8.54853	1.54467e-16	8.59441e-16	26.3597
SLC38A4	-1.65242	1.58412	-8.54604	1.57407e-16	8.74455e-16	26.3411
ITLN1	-4.17823	4.98831	-8.54456	1.59168e-16	8.83944e-16	26.3301
COMP	2.73794	2.84962	8.54245	1.6173e-16	8.97579e-16	26.3144
GSTP1	1.19951	9.73071	8.54145	1.62952e-16	9.03925e-16	26.3069
P3H2	-1.53678	2.62568	-8.53574	1.70122e-16	9.42595e-16	26.2645
PPP1R3C	-1.38274	1.68309	-8.53292	1.73783e-16	9.62251e-16	26.2434
TCEA3	-1.5062	5.44336	-8.52801	1.80338e-16	9.97889e-16	26.2069
KIFC2	1.36657	3.79023	8.5229	1.87427e-16	1.03643e-15	26.1689
SMPD3	-1.2424	3.97445	-8.51635	1.96904e-16	1.08741e-15	26.1202
[truncated: 651 more rows]
